# Supplementary material for: Genomic and phenotypic characterization of Salmonella enterica serovar Kentucky
Source: Microb Genom. 2023 Sep 26;9(9):001089. doi: 10.1099/mgen.0.001089 (PMC10569734; doi:10.1099/mgen.0.001089)
Supplement: Supplementary material 2 [file mgen-9-1089-s002.xlsx]

## Sheet: Sheet1
	Supplemental Table 1. List of Salmonella genomes investigated
	Strain	Run	SNP clustera	Source	Create date	Contigs	Length	N50	SNP cluster frequency	Total frequencyb	Kentucky lineage	MLST	Kentucky CRISPR-Type
	FSIS11813982	SRR7865867	PDS000105585.1	Broiler	2018	101	4762827	99702	1	1	I	152	5
	FSIS12106198	SRR16502278	PDS000102947.2	Bovine	2021	54	4818846	177738	1	1	I	152	38
	FSIS32105319	SRR14915721	PDS000101541.1	Broiler	2021	83	4967179	146105	2	2	I	152	6
	FSIS22132493	SRR15565612	PDS000101094.1	Broiler	2021	139	4962732	94431	1	1	I	152	6
	FSIS12106437	SRR16632362	PDS000098286.1	Broiler	2021	62	4763043	182497	2	2	I	152	11
	PNUSAS010740	SRR5387134	PDS000097564.2	Human	2017	42	4964173	419571	1	6	I	2132	11
	FSIS11919529	SRR8839694	PDS000097564.2	Broiler	2019	53	5013538	419919	5	6	I	2132	11
	FSIS12032840	SRR12553349	PDS000097430.1	Broiler	2020	74	4965204	197304	2	2	I	2132	11
	FSIS11926082	SRR10447374	PDS000097398.1	Broiler	2019	76	4989073	170433	7	7	I	152	6
	FSIS1609600	SRR5202815	PDS000097397.43	Bovine	2017	109	4982046	169937	12	882	I	152	6
	FSIS1702818	SRR5862978	PDS000097397.43	Swine	2017	70	4988811	164246	7	882	I	152	6
	FSIS31800867	SRR7691948	PDS000097397.43	Turkey	2018	70	5003363	148025	2	882	I	152	6
	FSIS11812464	SRR7657553	PDS000097397.43	Broiler	2018	123	4957520	135887	850	882	I	152	8
	PNUSAS080753	SRR9668584	PDS000097397.43	Human	2019	68	4974069	333905	11	882	I	152	8
	FSIS32104873	SRR14029676	PDS000097081.50	Turkey	2021	61	4908503	145720	1	1042	I	152	11
	FSIS12141329	SRR15249208	PDS000097081.50	Swine	2021	67	4907692	201014	9	1042	I	152	11
	PNUSAS043958	SRR7473124	PDS000097081.50	Human	2018	50	4729779	241377	26	1042	I	152	11
	FSIS31901833	SRR8929913	PDS000097081.50	Bovine	2019	46	4909772	291084	10	1042	I	152	46
	FSIS1710978	SRR5388886	PDS000097081.50	Broiler	2017	46	4912879	279776	996	1042	I	2132	11
	FSIS22130556	SRR13764462	PDS000097070.10	Swine	2021	65	5006601	408274	1	157	I	152	11
	FSIS31800803	SRR7632602	PDS000097070.10	Broiler	2018	51	5021487	497007	156	157	I	152	11
	FSIS11922692	SRR9717116	PDS000094244.1	Bovine	2019	41	4815005	258641	1	1	I	152	45
	FSIS12141491	SRR15324000	PDS000094081.1	Bovine	2021	46	4834564	220787	2	2	I	152	44
	FSIS12141294	SRR15249524	PDS000093521.1	Broiler	2021	72	4858376	148230	2	2	I	152	6
	FSIS12139495	SRR14371400	PDS000085472.1	Broiler	2021	81	4837877	124447	2	2	I	152	38
	FSIS31801285	SRR8261709	PDS000084708.1	Broiler	2018	50	5018083	162889	3	3	I	2132	11
	FSIS22030062	SRR13340850	PDS000084476.1	Broiler	2021	105	4982390	100856	2	2	I	152	6
	FSIS31801126	SRR7966653	PDS000084473.3	Broiler	2018	59	4955665	188090	7	7	I	152	6
	FSIS11919905	SRR8925534	PDS000083596.2	Broiler	2019	93	4836047	104227	3	3	I	152	5
	FSIS12137974	SRR13779946	PDS000082128.1	Broiler	2021	108	4916147	104880	2	2	I	152	17
	FSIS12141333	SRR15249117	PDS000079755.10	Broiler	2021	68	4768289	187149	6	9	I	152	5
	FSIS12141571	SRR15323646	PDS000079755.10	Bovine	2021	70	4835668	177497	1	9	I	152	5
	PNUSAS198170	SRR14253883	PDS000079755.10	Human	2021	68	4845671	255350	2	9	I	152	43
	FSIS22130267	SRR13510461	PDS000079416.3	Broiler	2021	122	4953489	99437	3	3	I	152	6
	FSIS22029840	SRR13222036	PDS000078744.1	Broiler	2020	78	4979454	140317	2	2	I	152	6
	FSIS12036633	SRR13321219	PDS000078453.1	Bovine	2020	73	4812555	117645	2	2	I	152	42
	FSIS12036520	SRR13310278	PDS000078423.1	Bovine	2020	38	4801111	348701	3	3	I	152	41
	FSIS11919878	SRR8867611	PDS000077710.1	Broiler	2019	68	4833054	171508	2	2	I	152	3
	FSIS32004377	SRR13254085	PDS000077701.1	Broiler	2020	101	4918761	142992	1	1	I	152	8
	PNUSAS055309	SRR7909714	PDS000075964.1	Human	2018	34	4727074	496850	1	1	I	152	6
	FSIS22027579	SRR11452561	PDS000073463.1	Broiler	2020	89	4835073	106826	2	2	I	152	-
	FSIS12033252	SRR12646324	PDS000071705.1	Broiler	2020	95	4964520	146101	2	2	I	152	6
	FSIS12033111	SRR12619252	PDS000071436.1	Broiler	2020	56	4853211	179099	1	1	I	152	3
	FSIS21822077	SRR7810053	PDS000066904.1	Broiler	2018	105	4998494	125056	1	1	I	152	11
	FSIS12033854	SRR12708909	PDS000065067.16	Swine	2020	93	5004628	113098	1	48	I	152	11
	2015AM-1113	SRR5944098	PDS000065067.16	Human	2017	59	5018614	393686	4	48	I	152	11
	FSIS11810915	SRR7439614	PDS000065067.16	Broiler	2018	60	4921633	171518	43	48	I	152	11
	FSIS1710235	SRR5235594	PDS000062361.3	Broiler	2017	66	4846145	186206	2	2	I	152	6
	FSIS21926397	SRR10692953	PDS000061116.2	Broiler	2019	67	4844221	109202	3	3	I	152	40
	FSIS22027706	SRR11544362	PDS000061115.3	Broiler	2020	165	4884668	70562	1	1	I	152	11
	FSIS21923256	SRR8479230	PDS000060893.2	Broiler	2019	80	4876678	178525	2	2	I	152	6
	FSIS12035139	SRR12949674	PDS000060380.9	Broiler	2020	63	4878075	150138	10	10	I	152	6
	FSIS31800725	SRR7516597	PDS000056511.7	Broiler	2018	94	4971077	92581	7	7	I	152	6
	FSIS21720259	SRR6125315	PDS000055889.1	Broiler	2017	116	4971012	122051	2	2	I	152	39
	FSIS11816107	SRR8263779	PDS000055860.6	Broiler	2018	61	4857356	188624	8	8	I	152	6
	FSIS11927368	SRR10775292	PDS000054845.1	Bovine	2019	46	4825034	401529	2	2	I	152	38
	FSIS11704794	SRR6269937	PDS000054577.1	Broiler	2017	58	4846428	220786	2	2	I	152	6
	FSIS31902715	SRR10259217	PDS000054546.6	Broiler	2019	66	4912117	172542	2	2	I	152	37
	FSIS11925536	SRR10343284	PDS000052620.1	Broiler	2019	107	5016612	120239	2	2	I	152	6
	FSIS31800714	SRR7508326	PDS000048549.2	Broiler	2018	108	4977683	103386	1	1	I	152	6
	FSIS11920346	SRR9000465	PDS000048473.5	Broiler	2019	112	4834784	79916	1	1	I	152	36
	FSIS22027180	SRR11186607	PDS000048121.10	Broiler	2020	85	4958811	149263	11	11	I	152	6
	FSIS11922679	SRR9650381	PDS000047853.2	Broiler	2019	108	4922966	126796	3	3	I	152	19
	FSIS11924519	SRR10126626	PDS000047830.5	Bovine	2019	45	4857714	244389	3	3	I	152	38
	FSIS31901797	SRR8884669	PDS000047111.2	Broiler	2019	57	4846980	146126	2	2	I	152	35
	FSIS21923884	SRR8841072	PDS000047110.2	Broiler	2019	63	4809692	184246	2	2	I	152	34
	FSIS31902207	SRR9600815	PDS000046648.3	Broiler	2019	51	4838167	171508	4	4	I	152	3
	FSIS1700338	SRR5486045	PDS000046563.4	Broiler	2017	52	4819755	347775	5	5	I	152	8
	FSIS1608493	SRR5163830	PDS000046291.1	Broiler	2017	100	4907924	90165	1	1	I	152	11
	FSIS11925566	SRR10341201	PDS000046285.5	Broiler	2019	64	4845325	184364	4	4	I	152	33
	FSIS1701142	SRR5576037	PDS000045999.4	Broiler	2017	132	5039658	122674	4	4	I	152	6
	FSIS11919890	SRR8923357	PDS000044952.2	Broiler	2019	148	4954952	72748	1	1	I	152	32
	FSIS31902405	SRR9856811	PDS000040905.7	Broiler	2019	68	4997376	187268	6	6	I	152	31
	FSIS11808848	SRR6950223	PDS000040097.6	Broiler	2018	54	4869940	187146	4	4	I	152	3
	FSIS11813523	SRR7790290	PDS000039305.1	Broiler	2018	58	4844035	220786	1	1	I	152	6
	PNUSAS067563	SRR8540202	PDS000039066.7	Human	2019	43	4826945	216875	1	1	I	152	30
	FSIS21822274	SRR7987246	PDS000038305.2	Broiler	2018	60	4883359	171599	2	3	I	152	29
	PNUSAS081131	SRR9616663	PDS000038305.2	Human	2019	51	4958393	279716	1	3	I	152	29
	FSIS12141639	SRR15444035	PDS000038055.36	Bovine	2021	90	4863202	106919	1	25	I	152	6
	FSIS1701287	SRR5683894	PDS000038055.36	Broiler	2017	74	4918354	148040	24	25	I	152	6
	FSIS12142367	SRR15744478	PDS000037242.6	Broiler	2021	86	5005134	146133	6	6	I	152	6
	FSIS21720034	SRR5970363	PDS000036746.1	Broiler	2017	68	4845598	140886	2	2	I	152	6
	FSIS11813531	SRR7771830	PDS000036342.1	Broiler	2018	106	5021000	147715	2	2	I	152	6
	FSIS31801311	SRR8275002	PDS000033060.26	Broiler	2018	108	5038915	128692	16	19	I	152	6
	FSIS11921440	SRR9207135	PDS000033060.26	Bovine	2019	108	5022345	128692	1	19	I	152	6
	PNUSAS152409	SRR12199055	PDS000033060.26	Human	2020	106	5050307	199099	2	19	I	152	8
	FSIS11810467	SRR7292794	PDS000032825.6	Broiler	2018	96	5031172	146120	4	4	I	152	28
	FSIS22130564	SRR13764400	PDS000032535.10	Broiler	2021	64	4762308	149034	4	4	I	152	48
	FSIS11812282	SRR7789427	PDS000032534.3	Broiler	2018	63	4857237	147804	6	6	I	152	6
	FSIS1702533	SRR5851429	PDS000032533.19	Broiler	2017	60	4854203	333578	21	22	I	152	8
	PNUSAS075917	SRR9091270	PDS000032533.19	Human	2019	150	4837474	63714	1	22	I	152	8
	FSIS1702948	SRR5862668	PDS000032532.15	Broiler	2017	64	4854677	150320	17	18	I	152	6
	PNUSAS212416	SRR15142402	PDS000032532.15	Human	2021	64	4872919	255590	1	18	I	152	50
	FSIS1710959	SRR5365212	PDS000032530.20	Broiler	2017	110	4976498	119053	16	17	I	152	6
	PNUSAS132518	SRR11005221	PDS000032530.20	Human	2020	178	4962518	85070	1	17	I	152	8
	FSIS1701669	SRR5660121	PDS000032526.16	Broiler	2017	54	4864532	186207	13	14	I	152	5
	CFSAN027395	SRS866300	PDS000032526.16	Bovine	2021	52	4914749	237172	1	14	I	152	27
	FSIS31800432	SRR7189411	PDS000032525.20	Broiler	2018	57	4915691	239537	28	28	I	152	27
	FSIS1710799	SRR5345415	PDS000032524.1	Broiler	2017	80	5024154	129465	4	4	I	152	6
	FSIS11810431	SRR7348475	PDS000032523.31	Broiler	2018	69	4987088	149620	32	32	I	152	6
	FSIS12107135	SRR17019671	PDS000032522.2	Broiler	2021	86	5027256	131313	3	3	I	152	6
	FSIS31800728	SRR7516594	PDS000032521.2	Broiler	2018	100	4988860	146105	3	3	I	152	6
	FSIS12031264	SRR12026411	PDS000032520.49	Bovine	2020	75	4899386	173533	1	53	I	152	6
	FSIS31902184	SRR9331515	PDS000032520.49	Broiler	2019	63	4912086	170386	50	53	I	152	6
	PNUSAS073915	SRR8955288	PDS000032520.49	Human	2019	57	4930997	212715	2	53	I	152	8
	FSIS11810531	SRR7458241	PDS000032519.1	Broiler	2018	90	4988728	110442	2	2	I	152	6
	FSIS11706949	SRR6505016	PDS000032518.45	Broiler	2018	85	5017080	134767	89	89	I	152	6
	FSIS31700008	SRR6433318	PDS000032517.26	Swine	2018	82	4994827	186317	2	30	I	152	6
	FSIS21720271	SRR6126830	PDS000032517.26	Broiler	2017	75	4976692	237807	28	30	I	152	26
	FSIS32004434	SRR13292056	PDS000032515.14	Swine	2020	92	5014081	107634	1	20	I	152	6
	FSIS1710515	SRR5260130	PDS000032515.14	Broiler	2017	78	5002809	126957	19	20	I	152	8
	FSIS32003566	SRR12137989	PDS000032514.79	Swine	2020	80	5012702	132002	2	88	I	152	7
	FSIS12139408	SRR14370500	PDS000032514.79	Turkey	2021	91	4985761	117220	1	88	I	152	7
	FSIS11918673	SRR8707581	PDS000032514.79	Broiler	2019	58	4851546	151890	83	88	I	152	7
	FSIS12142868	SRR16176853	PDS000032514.79	Bovine	2021	111	4930298	90733	1	88	I	152	24
	PNUSAS098769	SRR10119411	PDS000032514.79	Human	2019	240	4975608	52773	1	88	I	152	25
	04-0597	SRS815848	PDS000032509.1	Human	2017	48	4705867	349302	2	2	I	152	6
	FSIS11808539	SRR7439337	PDS000032506.5	Broiler	2018	67	4907539	219483	5	5	I	152	11
	FSIS11814469	SRR7949880	PDS000032504.2	Broiler	2018	66	4994247	233599	1	1	I	152	11
	FSIS11704296	SRR6050876	PDS000032503.53	Broiler	2017	48	4865778	228066	59	59	I	152	11
	FSIS1702111	SRR5725515	PDS000030685.1	Broiler	2017	72	4998585	286367	1	1	I	152	8
	FSIS12141809	SRR15496666	PDS000030463.29	Bovine	2021	127	5026915	101931	1	31	I	152	4
	PNUSAS229765	SRR15992794	PDS000030463.29	Human	2021	91	5047217	216021	1	31	I	152	23
	FSIS21720294	SRR6197795	PDS000030463.29	Broiler	2017	89	5044449	214729	29	31	I	152	23
	FSIS11813799	SRR7823317	PDS000030461.4	Broiler	2018	55	4882429	175212	2	2	I	3169	3
	FSIS21822277	SRR7985808	PDS000030366.8	Broiler	2018	66	4906417	221132	5	5	I	152	11
	FSIS12036122	SRR13245224	PDS000030297.6	Broiler	2020	80	4968095	129263	4	5	I	152	6
	PNUSAS240001	SRR16640916	PDS000030297.6	Human	2021	64	4967279	170577	1	5	I	152	8
	FSIS32104815	SRR13943461	PDS000030219.3	Broiler	2021	104	5046535	122572	2	2	I	152	47
	FSIS1703378	SRR5930169	PDS000030160.4	Broiler	2017	105	4914528	88788	4	4	I	152	11
	FSIS1703706	SRR5982091	PDS000030088.19	Broiler	2017	52	5006528	290960	20	20	I	152	11
	FSIS12139181	SRR14289383	PDS000030014.2	Bovine	2021	42	4775788	220745	1	1	I	152	22
	FSIS11809462	SRR7095752	PDS000029954.1	Broiler	2018	67	4914925	148040	1	1	I	152	11
	FSIS11704128	SRR6131614	PDS000029886.2	Broiler	2017	66	4820264	146120	2	2	I	152	6
	FSIS21720801	SRR6399340	PDS000029876.1	Broiler	2017	72	4970639	162655	1	1	I	152	6
	FSIS1703385	SRR5930170	PDS000029872.6	Broiler	2017	74	4952342	169829	4	5	I	152	21
	PNUSAS212418	SRR15142401	PDS000029872.6	Human	2021	73	4941046	238009	1	5	I	152	49
	FSIS11705748	SRR6373424	PDS000029827.8	Broiler	2017	118	4969185	104899	5	6	I	152	6
	PNUSAS229774	SRR15992688	PDS000029827.8	Human	2021	136	5114264	115253	1	6	I	152	20
	FSIS1700249	SRR5454663	PDS000029817.1	Broiler	2017	58	4845970	162889	1	1	I	152	6
	FSIS1609515	SRR5201511	PDS000029717.1	Broiler	2017	107	5020030	121647	2	2	I	152	6
	FSIS1710124	SRR5224177	PDS000029654.3	Broiler	2017	99	5033763	109585	2	2	I	152	6
	FSIS1710312	SRR5235532	PDS000029642.4	Broiler	2017	81	4988569	148328	5	5	I	152	6
	FSIS11704366	SRR6051629	PDS000029537.7	Broiler	2017	64	4964394	186206	14	14	I	152	6
	FSIS1710401	SRR5349183	PDS000029532.76	Broiler	2017	96	4922769	156858	74	77	I	152	6
	PNUSAS069542	SRR8741746	PDS000029532.76	Human	2019	116	4974715	130778	1	77	I	152	8
	FSIS32104990	SRR14267617	PDS000029532.76	Turkey	2021	120	4986345	114097	2	77	I	152	16
	FSIS1701556	SRR5643206	PDS000029525.22	Broiler	2017	63	4842395	187267	15	16	I	152	6
	PNUSAS202174	SRR14581125	PDS000029525.22	Human	2021	62	4831051	196817	1	16	I	152	8
	FSIS1710925	SRR5365193	PDS000029516.1	Broiler	2017	87	4989027	102561	2	2	I	152	6
	FSIS12031117	SRR11991390	PDS000029492.20	Broiler	2020	102	4961689	120407	15	15	I	152	20
	FSIS11704597	SRR6117742	PDS000029481.8	Broiler	2017	96	4877551	107871	10	10	I	152	6
	FSIS31901824	SRR8926573	PDS000029470.6	Bovine	2019	109	5002595	122821	1	6	I	152	6
	FSIS11918136	SRR8699358	PDS000029470.6	Broiler	2019	99	5017546	176645	5	6	I	152	9
	FSIS1700101	SRR5441842	PDS000029459.71	Broiler	2017	93	4990156	146376	97	98	I	152	6
	FSIS22028898	SRR12449708	PDS000029459.71	Turkey	2020	124	4853054	97045	1	98	I	152	9
	FSIS12137652	SRR13643068	PDS000029448.246	Swine	2021	109	5108123	107252	2	265	I	152	6
	FSIS31902426	SRR9895548	PDS000029448.246	Broiler	2019	101	5082470	172615	257	265	I	152	8
	PNUSAS127375	SRR10850349	PDS000029448.246	Human	2020	99	5117253	199636	4	265	I	152	9
	FSIS32003549	SRR11544432	PDS000029448.246	Turkey	2020	175	5091095	69877	1	265	I	152	9
	FSIS12032128	SRR12362759	PDS000029448.246	Bovine	2020	124	5063897	106406	1	265	I	152	19
	FSIS1702935	SRR5851425	PDS000029437.142	Broiler	2017	89	4979051	222178	213	219	I	152	9
	PNUSAS081182	SRR9670945	PDS000029437.142	Human	2019	65	4778897	222178	6	219	I	152	9
	FSIS1710747	SRR5444233	PDS000029428.2	Broiler	2017	104	4991219	159826	3	3	I	152	18
	FSIS1710094	SRR5235550	PDS000029426.70	Swine	2017	95	4988728	112943	2	170	I	152	14
	FSIS1700273	SRR5452858	PDS000029426.70	Broiler	2017	68	4810492	148025	167	170	I	152	14
	PNUSAS043424	SRR7473104	PDS000029426.70	Human	2018	72	4797656	157264	1	170	I	152	17
	PNUSAS112431	SRR10377302	PDS000029414.159	Human	2019	86	4999106	222571	4	240	I	152	9
	FSIS1710510	SRR5260134	PDS000029414.159	Broiler	2017	89	5009196	222137	236	240	I	152	9
	FSIS1700886	SRR5584175	PDS000029229.1	Broiler	2017	103	4997891	169828	1	1	I	152	4
	FSIS31800883	SRR7695772	PDS000029194.6	Broiler	2018	61	4954982	169830	4	4	I	152	6
	FSIS1701847	SRR5683375	PDS000029095.1	Broiler	2017	107	5058827	141593	2	2	I	152	14
	FSIS1700284	SRR5486032	PDS000029091.5	Broiler	2017	67	4997988	237807	4	4	I	152	8
	FSIS11704837	SRR6218001	PDS000028973.3	Broiler	2017	53	5001666	286367	7	7	I	152	8
	FSIS31800881	SRR7695777	PDS000028965.8	Broiler	2018	53	4763519	147709	8	9	I	152	3
	FSIS31902024	SRR9127686	PDS000028965.8	Swine	2019	53	4776952	267446	1	9	I	152	3
	FSIS1702542	SRR5851430	PDS000028894.2	Broiler	2017	75	5020269	175449	3	3	I	152	11
	FSIS1700091	SRR5441551	PDS000028873.4	Broiler	2017	73	4954641	169829	6	6	I	152	6
	FSIS1702706	SRR5870983	PDS000028830.2	Broiler	2017	75	4965232	139161	7	7	I	3666	3
	FSIS1703277	SRR5890256	PDS000028807.2	Broiler	2017	57	4832828	172683	3	3	I	152	13
	FSIS1700709	SRR5646582	PDS000028777.1	Broiler	2017	56	4837272	169829	2	2	I	152	6
	FSIS21822840	SRR8246826	PDS000028704.2	Broiler	2018	69	4880087	175462	1	1	I	3169	3
	FSIS22029274	SRR12678587	PDS000028664.26	Broiler	2020	131	4959666	104830	11	12	I	152	6
	FSIS12028462	SRR11142468	PDS000028664.26	Bovine	2020	130	4979414	106682	1	12	I	152	8
	PNUSAS062986	SRR8298511	PDS000028422.6	Human	2018	132	4935265	99355	1	7	I	152	8
	FSIS11704818	SRR6159409	PDS000028422.6	Broiler	2017	57	4970411	265881	6	7	I	152	12
	FSIS11704124	SRR6231947	PDS000028287.1	Broiler	2017	67	4815769	147709	2	2	I	152	6
	FSIS11704683	SRR6269920	PDS000028240.1	Broiler	2017	80	5007931	144433	1	1	I	152	11
	FSIS11924390	SRR10082228	PDS000028152.2	Broiler	2019	60	4837040	175462	3	3	I	152	3
	FSIS11807103	SRR6504960	PDS000027919.9	Bovine	2018	48	4803670	226722	7	7	I	152	10
	FSIS12142906	SRR16100319	PDS000027850.4	Broiler	2021	115	4971377	129976	5	5	I	152	6
	FSIS12036116	SRR13245164	PDS000027757.6	Broiler	2020	80	4965054	132002	6	6	I	152	6
	FSIS12137654	SRR13643129	PDS000027747.12	Swine	2021	69	4993263	146099	1	12	I	152	7
	FSIS11808073	SRR6818861	PDS000027747.12	Broiler	2018	66	4992230	170152	11	12	I	152	7
	FSIS11917603	SRR8593408	PDS000027733.3	Broiler	2019	67	5003836	184246	4	4	I	152	2
	FSIS11808470	SRR6933135	PDS000027566.9	Broiler	2018	70	4890407	236557	10	10	I	152	6
	FSIS11925256	SRR10245653	PDS000017541.24	Broiler	2019	50	4878923	186206	21	21	I	4225	3
	FSIS11811182	SRR7465631	PDS000015874.21	Broiler	2018	64	4817610	170805	18	18	I	152	6
	FSIS11706165	SRR6356246	PDS000014063.58	Broiler	2017	107	5007113	165275	42	43	I	152	6
	PNUSAS048429	SRR7661244	PDS000014063.58	Human	2018	117	5112779	197648	1	43	I	152	9
	FSIS1710667	SRR5444243	PDS000012359.6	Broiler	2017	61	4842383	187268	5	5	I	152	6
	FSIS1702918	SRR5862411	PDS000011237.27	Broiler	2017	45	4902205	322719	22	22	I	152	3
	FSIS12107468	SRR17209132	PDS000007281.166	Bovine	2021	122	4981492	95945	1	154	I	152	6
	FSIS1709852	SRR5203871	PDS000007281.166	Broiler	2017	70	4951622	147804	151	154	I	152	6
	FSIS32105653	SRR16113179	PDS000007281.166	Swine	2021	125	4942229	92238	1	154	I	152	7
	PNUSAS144754	SRR12026447	PDS000007281.166	Human	2020	114	4991119	103095	1	154	I	152	8
	FSIS11807695	SRR6765274	PDS000006077.6	Broiler	2018	76	4836687	124661	2	2	I	152	6
	FSIS1709848	SRR5204761	PDS000004848.8	Broiler	2017	57	4842972	235903	4	4	I	152	6
	PNUSAS173320	SRR12793501	PDS000004095.148	Human	2020	48	4722452	202405	8	149	I	152	5
	FSIS12138048	SRR13797355	PDS000004095.148	Bovine	2021	203	4828352	57000	1	149	I	152	5
	FSIS1700173	SRR5444222	PDS000004095.148	Broiler	2017	45	4811877	298000	139	149	I	152	5
	FSIS11809384	SRR7173078	PDS000004095.148	Swine	2018	95	4825766	107165	1	149	I	152	5
	FSIS11705103	SRR6238395	PDS000004090.59	Broiler	2017	68	4769921	169828	37	37	I	152	4
	FSIS1701528	SRR5647044	PDS000004081.24	Broiler	2017	57	4765431	160341	15	15	I	152	3
	FSIS11812557	SRR7661058	PDS000004066.72	Turkey	2018	82	5011434	148337	1	40	I	152	1
	PNUSAS064715	SRR8389168	PDS000004066.72	Human	2019	49	4956280	265031	3	40	I	152	1
	FSIS31801267	SRR8245062	PDS000004066.72	Broiler	2018	67	4961967	186207	36	40	I	152	2
	FSIS1710205	SRR5441594	-	Broiler	2017	65	4878401	152809	-	1	I	152	3
	FSIS21720012	SRR5955179	-	Broiler	2017	64	4872362	150130	-	1	I	152	3
	FSIS11925970	SRR10409136	-	Broiler	2019	70	4794905	131685	-	1	I	152	5
	FSIS12028707	SRR11176416	-	Broiler	2020	115	4916565	97057	-	1	I	152	5
	FSIS11810964	SRR7439626	-	Broiler	2018	66	4769051	223861	-	1	I	152	5
	FSIS12030474	SRR11772807	-	Broiler	2020	75	4847752	148425	-	1	I	152	6
	FSIS12031479	SRR12136550	-	Broiler	2020	134	5140057	137520	-	1	I	152	6
	FSIS12032449	SRR12455648	-	Broiler	2020	69	4844581	135819	-	1	I	152	6
	FSIS12033908	SRR12713730	-	Broiler	2020	94	4989099	110263	-	1	I	152	6
	FSIS22130192	SRR13450006	-	Broiler	2021	95	4919835	127028	-	1	I	152	6
	FSIS32105249	SRR14725964	-	Broiler	2021	151	4979885	92133	-	1	I	152	6
	FSIS12140095	SRR14857148	-	Bovine	2021	48	4811429	220761	-	1	I	152	6
	FSIS32105531	SRR15736186	-	Broiler	2021	108	5023127	107920	-	1	I	152	6
	FSIS1609675	SRR5195870	-	Broiler	2017	71	4869699	116576	-	1	I	152	6
	FSIS1710009	SRR5235509	-	Broiler	2017	97	4992047	108697	-	1	I	152	6
	FSIS1700257	SRR5452855	-	Broiler	2017	111	5058668	141045	-	1	I	152	6
	FSIS1700523	SRR5486035	-	Broiler	2017	63	4839247	187149	-	1	I	152	6
	FSIS1701135	SRR5576112	-	Broiler	2017	98	4997740	124391	-	1	I	152	6
	FSIS1701555	SRR5643167	-	Broiler	2017	68	4851050	163484	-	1	I	152	6
	FSIS1701216	SRR5647063	-	Broiler	2017	73	4846025	132016	-	1	I	152	6
	FSIS1702117	SRR5725499	-	Broiler	2017	52	4850964	188090	-	1	I	152	6
	FSIS1702853	SRR5862599	-	Broiler	2017	108	4999932	131097	-	1	I	152	6
	FSIS1703485	SRR5920765	-	Broiler	2017	53	4806180	189156	-	1	I	152	6
	FSIS1703712	SRR5980277	-	Broiler	2017	78	4988855	125758	-	1	I	152	6
	FSIS11704943	SRR6232101	-	Broiler	2017	63	4814505	147970	-	1	I	152	6
	FSIS11705684	SRR6356238	-	Broiler	2017	80	4965289	162593	-	1	I	152	6
	2015AM-3525	SRR6650707	-	Human	2018	23	4719029	538138	-	1	I	152	6
	FSIS11807762	SRR6764227	-	Broiler	2018	86	4867304	122769	-	1	I	152	6
	FSIS21821268	SRR6848370	-	Broiler	2018	154	5108415	92133	-	1	I	152	6
	FSIS11808787	SRR6950082	-	Broiler	2018	107	4994810	107746	-	1	I	152	6
	FSIS21821393	SRR6976847	-	Broiler	2018	95	4844104	106855	-	1	I	152	6
	FSIS21821424	SRR6998692	-	Broiler	2018	106	4952611	140647	-	1	I	152	6
	FSIS11809087	SRR7001990	-	Broiler	2018	101	4923484	98779	-	1	I	152	6
	FSIS11809469	SRR7084498	-	Broiler	2018	81	4985193	143363	-	1	I	152	6
	FSIS11809556	SRR7095736	-	Broiler	2018	122	5023296	127188	-	1	I	152	6
	FSIS21821882	SRR7309773	-	Broiler	2018	130	4824842	89615	-	1	I	152	6
	FSIS11810731	SRR7358924	-	Broiler	2018	166	4972422	63055	-	1	I	152	6
	FSIS11811187	SRR7465636	-	Broiler	2018	110	4982535	98087	-	1	I	152	6
	FSIS21822069	SRR7810067	-	Broiler	2018	123	5041708	101840	-	1	I	152	6
	FSIS31800987	SRR7810078	-	Broiler	2018	68	4846044	170805	-	1	I	152	6
	FSIS11814728	SRR8078653	-	Broiler	2018	112	5050205	135736	-	1	I	152	6
	FSIS11917055	SRR8436133	-	Broiler	2019	87	4986637	145818	-	1	I	152	6
	FSIS11917072	SRR8546843	-	Broiler	2019	91	4952757	149351	-	1	I	152	6
	FSIS31901702	SRR8783692	-	Broiler	2019	70	4880762	177599	-	1	I	152	6
	FSIS21924247	SRR9034379	-	Broiler	2019	86	4776943	110497	-	1	I	152	6
	FSIS11923375	SRR9894889	-	Broiler	2019	123	5047135	112926	-	1	I	152	6
	FSIS22133032	SRR16119230	-	Broiler	2021	141	4987550	82640	-	1	I	152	7
	FSIS11919664	SRR9715918	-	Broiler	2019	87	5012632	131826	-	1	I	152	7
	FSIS22027457	SRR11394750	-	Broiler	2020	99	4858400	106872	-	1	I	152	8
	FSIS22029023	SRR12508214	-	Broiler	2020	109	4949450	106876	-	1	I	152	8
	FSIS32003750	SRR12556007	-	Broiler	2020	113	4941455	102709	-	1	I	152	8
	FSIS22132005	SRR15192296	-	Broiler	2021	81	4885349	368736	-	1	I	152	8
	FSIS22106612	SRR17333923	-	Broiler	2021	75	4820098	148385	-	1	I	152	8
	FSIS1700068	SRR5480985	-	Broiler	2017	55	4848046	313398	-	1	I	152	8
	FSIS1701635	SRR5648041	-	Broiler	2017	99	5020087	203023	-	1	I	152	8
	FSIS1701637	SRR5648042	-	Broiler	2017	82	5010834	243804	-	1	I	152	8
	FSIS11704816	SRR6159348	-	Broiler	2017	42	4862624	368737	-	1	I	152	8
	FSIS11706798	SRR6440231	-	Broiler	2018	50	4858917	333578	-	1	I	152	8
	FSIS11921697	SRR9212655	-	Broiler	2019	59	4934661	261095	-	1	I	152	8
	FSIS1700345	SRR5496981	-	Broiler	2017	89	5051740	235626	-	1	I	152	9
	FSIS1702572	SRR5800845	-	Broiler	2017	107	4975584	150439	-	1	I	152	9
	FSIS1702207	SRR5801116	-	Broiler	2017	99	5097287	237452	-	1	I	152	9
	FSIS22026627	SRR10918784	-	Broiler	2020	111	5007611	115763	-	1	I	152	11
	FSIS22029873	SRR13246787	-	Swine	2020	76	4913242	182909	-	1	I	152	11
	PNUSAS190521	SRR13564820	-	Human	2021	52	4902987	275497	-	1	I	152	11
	FSIS12138981	SRR14167088	-	Broiler	2021	79	4999100	151600	-	1	I	152	11
	FSIS12107463	SRR17209125	-	Broiler	2021	127	4905658	87851	-	1	I	152	11
	FSIS1703499	SRR5920990	-	Broiler	2017	64	5010352	236355	-	1	I	152	11
	FSIS11704142	SRR6131638	-	Broiler	2017	112	5007568	77562	-	1	I	152	11
	FSIS11811622	SRR7527890	-	Broiler	2018	136	5002960	96400	-	1	I	152	11
	FSIS11816553	SRR8381709	-	Broiler	2018	49	4765689	179424	-	1	I	152	11
	FSIS21923503	SRR8582608	-	Broiler	2019	196	5007230	51804	-	1	I	152	11
	FSIS21923820	SRR8832285	-	Broiler	2019	98	5010468	115645	-	1	I	152	11
	FSIS11922905	SRR9689852	-	Broiler	2019	48	5019376	365323	-	1	I	152	11
	FSIS31800042	SRR6461120	-	Broiler	2018	140	4989348	104209	-	1	I	152	14
	FSIS21924224	SRR9010057	-	Broiler	2019	159	5093744	90506	-	1	I	152	14
	FSIS32003773	SRR12628463	-	Broiler	2020	87	4774889	122301	-	1	I	152	15
	FSIS11810978	SRR7426252	-	Broiler	2018	161	4994408	81112	-	1	I	152	17
	FSIS11919077	SRR8754933	-	Broiler	2019	81	4884910	139984	-	1	I	152	27
	FSIS32003917	SRR12683431	-	Broiler	2020	73	4839658	145818	-	1	I	152	29
	FSIS12142669	SRR15919404	-	Broiler	2021	143	4840975	61301	-	1	I	152	29
	FSIS1701619	SRR5684059	-	Broiler	2017	47	4839564	260917	-	1	I	152	29
	FSIS12028813	SRR11252556	-	Bovine	2020	41	4862227	319001	-	1	I	152	38
	FSIS12036258	SRR13245245	-	Bovine	2020	72	4807069	117974	-	1	I	152	38
	FSIS12138073	SRR13797389	-	Bovine	2021	32	4824863	408156	-	1	I	152	38
	FSIS12107856	SRR17348920	-	Bovine	2021	43	4815192	250336	-	1	I	152	38
	FSIS1710937	SRR5365100	-	Bovine	2017	37	4819766	306776	-	1	I	152	38
	FSIS1701257	SRR5646781	-	Bovine	2017	49	4813341	244812	-	1	I	152	38
	FSIS11704381	SRR6051670	-	Bovine	2017	49	4812405	188507	-	1	I	152	38
	FSIS11809856	SRR7228883	-	Bovine	2018	44	4818032	228523	-	1	I	152	38
	FSIS11919667	SRR8924422	-	Bovine	2019	71	4791948	128344	-	1	I	152	38
	FSIS11923797	SRR10156080	-	Bovine	2019	87	4806866	138393	-	1	I	152	41
	FSIS12138900	SRR14131228	-	Bovine	2021	40	4852296	408137	-	1	I	152	45
	FSIS12107881	SRR17338272	-	Broiler	2021	57	4763937	162579	-	1	I	152	75
	FSIS12142565	SRR16038557	-	Bovine	2021	70	4831488	145818	-	1	I	152	76
	FSIS12140977	SRR15090096	-	Broiler	2021	71	4838115	132002	-	1	I	152	77
	PNUSAS160007	SRR12430987	-	Human	2020	56	5000355	320197	-	1	I	152	78
	FSIS12028842	SRR11214354	-	Bovine	2020	35	4671670	487114	-	1	I	152	79
	FSIS12028457	SRR11102110	-	Swine	2020	36	4735598	406953	-	1	I	152	80
	FSIS1700020	SRR5441857	-	Broiler	2017	52	4839417	238126	-	1	I	152	81
	FSIS1700278	SRR5471033	-	Broiler	2017	50	4850587	336778	-	1	I	152	81
	FSIS31800305	SRR6976750	-	Broiler	2018	72	4852975	179667	-	1	I	152	81
	FSIS21923563	SRR8603257	-	Broiler	2019	116	4831055	90743	-	1	I	152	81
	FSIS11811095	SRR7465555	-	Bovine	2018	46	4814687	205791	-	1	I	152	82
	FSIS11811620	SRR7527902	-	Bovine	2018	98	4871180	104151	-	1	I	152	83
	FSIS1701140	SRR5576043	-	Broiler	2017	44	4841281	235195	-	1	I	152	84
	FSIS1700570	SRR5808862	-	Broiler	2017	45	4886740	421517	-	1	I	152	84
	FSIS12138770	SRR14131166	-	Bovine	2021	54	4727090	161329	-	1	I	152	85
	FSIS11812831	SRR7693496	-	Broiler	2018	81	4818305	117141	-	1	I	152	86
	FSIS21822754	SRR8206111	-	Broiler	2018	132	5143174	147032	-	1	I	152	87
	FSIS11918300	SRR8699501	-	Broiler	2019	69	4824269	236781	-	1	I	152	88
	PNUSAS033279	SRR6782587	-	Human	2018	43	4727060	408241	-	1	I	152	89
	PNUSAS046827	SRR7703218	-	Human	2018	47	4763613	446129	-	1	I	152	90
	FSIS11917542	SRR8593418	-	Bovine	2019	33	4821191	408262	-	1	I	152	100
	FSIS12139519	SRR14421793	-	Bovine	2021	58	4815666	186209	-	1	I	152	101
	FSIS12035517	SRR13238469	-	Bovine	2020	55	4814853	178489	-	1	I	152	102
	FSIS12028603	SRR11278044	-	Bovine	2020	39	4844009	496922	-	1	I	152	103
	FSIS1702836	SRR5839838	-	Broiler	2017	71	4973169	145869	-	1	I	152	104
	FSIS11704624	SRR6131652	-	Broiler	2017	62	4767156	146830	-	1	I	152	105
	FSIS11706298	SRR6425058	-	Broiler	2017	106	5020608	140316	-	1	I	152	106
	FSIS11918035	SRR8696736	-	Broiler	2019	71	4873030	186318	-	1	I	152	107
	FSIS21926432	SRR10815569	-	Broiler	2020	163	4870458	67562	-	1	I	152	109
	PNUSAS038322	SRR7063428	-	Human	2018	114	4849291	104738	-	1	I	723	90
	FSIS12030869	SRR11937762	-	Broiler	2020	79	4999164	152593	-	1	I	2132	11
	FSIS31901694	SRR8783690	-	Broiler	2019	74	4994928	188088	-	1	I	2132	11
	FSIS11807109	SRR6504954	-	Broiler	2018	63	5007767	188664	-	1	I	2132	37
	FSIS22028583	SRR12188903	-	Broiler	2020	84	4874697	132782	-	1	I	3169	3
	FSIS11814294	SRR7911684	-	Broiler	2018	61	4878512	146053	-	1	I	3169	3
	FSIS11917527	SRR8559103	-	Broiler	2019	63	4879108	171508	-	1	I	3169	3
	FSIS1710512	SRR5260120	-	Broiler	2017	98	5050245	153786	-	1	I	3793	9
	FSIS1701846	SRR5683239	-	Broiler	2017	88	5015530	128449	-	1	I	4012	6
	FSIS11704453	SRR6113341	-	Broiler	2017	57	4843805	273027	-	1	I	4225	3
	FSIS31800138	SRR6721552	-	Broiler	2018	136	5043227	118302	-	1	I	4580	6
	FSIS11920114	SRR9000496	-	Broiler	2019	106	4844739	113410	-	1	I	6044	81
	FSIS12027708	SRR10873191	-	Bovine	2020	49	4818552	247682	-	1	I	7798	38
	PNUSAS196171	SRR14072767	PDS000092791.1	Human	2021	50	4815844	324036	1	1	II	198	69
	FSIS11924862	SRR10187043	PDS000060280.1	Bovine	2019	45	4935352	263254	2	2	II	198	68
	FSIS11926273	SRR10493538	PDS000053717.1	Bovine	2019	169	4953045	67557	1	1	II	198	63
	FSIS11922670	SRR9717106	PDS000048259.1	Bovine	2019	41	4887959	216836	2	2	II	6964	55
	FSIS31902204	SRR9600809	PDS000047106.4	Bovine	2019	33	4933701	535343	5	5	II	198	61
	FSIS11813705	SRR7790316	PDS000040214.1	Bovine	2018	58	4853094	205506	1	2	II	198	60
	PNUSAS061148	SRR8384810	PDS000040214.1	Human	2019	62	4852502	146629	1	2	II	198	60
	PNUSAS159499	SRR12429990	PDS000039184.14	Human	2020	27	4891684	603268	15	15	II	198	58
	PNUSAS034941	SRR6765886	PDS000036927.7	Human	2018	31	4865120	603403	9	9	II	198	59
	PNUSAS043940	SRR7456689	PDS000036751.1	Human	2018	60	5026230	294091	1	2	II	198	55
	FSIS21822107	SRR7822707	PDS000036751.1	Bovine	2018	80	4891227	146261	1	2	II	198	55
	FSIS12032035	SRR12386238	PDS000032811.7	Bovine	2020	41	4842221	394848	2	4	II	198	55
	PNUSAS120513	SRR10579773	PDS000032811.7	Human	2019	43	4853848	398014	2	4	II	198	70
	FSIS1701023	SRR5583307	PDS000032573.17	Bovine	2017	37	4832020	549446	11	13	II	198	55
	PNUSAS172992	SRR12781949	PDS000032573.17	Human	2020	43	4854098	364789	2	13	II	198	62
	FSIS11813932	SRR7840913	PDS000032570.13	Broiler	2018	35	4900558	327432	1	5	II	198	55
	FSIS11815717	SRR8202280	PDS000032570.13	Turkey	2018	38	4903610	277365	1	5	II	198	55
	PNUSAS078747	SRR9212565	PDS000032570.13	Human	2019	23	4991782	772923	3	5	II	198	55
	PNUSAS136948	SRR11215008	PDS000032568.29	Human	2020	35	4883972	354738	2	12	II	198	55
	FSIS1700729	SRR5632669	PDS000032568.29	Turkey	2017	39	4892350	307779	5	12	II	198	55
	FSIS21822585	SRR8148263	PDS000032568.29	Broiler	2018	39	4831833	349763	3	12	II	198	55
	FSIS11816502	SRR8364833	PDS000032568.29	Bovine	2018	22	4811896	627205	2	12	II	198	55
	FSIS11816139	SRR8263143	PDS000030665.6	Broiler	2018	38	5043699	382234	5	5	II	198	57
	FSIS1709861	SRR5235501	PDS000030036.1	Bovine	2017	43	4950045	209334	1	1	II	198	65
	PNUSAS155510	SRR12320975	PDS000029950.5	Human	2020	40	4894086	331055	2	5	II	198	64
	FSIS12141747	SRR15444043	PDS000029950.5	Bovine	2021	42	4829719	216735	3	5	II	198	64
	FSIS11808927	SRR7030836	PDS000028058.4	Bovine	2018	69	4795806	114307	1	2	II	198	53
	PNUSAS074210	SRR9003216	PDS000028058.4	Human	2019	41	4848688	278541	1	2	II	198	53
	2016AM-1654	SRR10849676	PDS000027970.325	Human	2020	20	4762651	774120	128	128	II	198	52
	PNUSAS040166	SRR7189225	PDS000020326.2	Human	2018	43	4966086	452260	1	1	II	198	56
	FSIS12106733	SRR16931956	PDS000019951.14	Bovine	2021	51	4792469	188544	13	14	II	198	54
	FSIS11704051	SRR6008840	PDS000019951.14	Broiler	2017	63	4883037	144644	1	14	II	198	55
	FSIS1703880	SRR5980421	PDS000015853.2	Bovine	2017	42	4938487	435704	1	1	II	198	56
	FSIS11926102	SRR10465591	PDS000005135.20	Bovine	2019	27	4793729	505111	11	12	II	198	66
	PNUSAS235680	SRR16311900	PDS000005135.20	Human	2021	36	4789802	216486	1	12	II	198	67
	PNUSAS041496	SRR7263146	PDS000004153.6	Human	2018	49	4896785	146858	1	1	II	198	51
	FSIS11925063	SRR10222598	-	Bovine	2019	53	4887054	245020	-	1	II	198	55
	FSIS11706143	SRR6380493	-	Bovine	2017	39	4794523	291710	-	1	II	198	55
	FSIS11812417	SRR7642835	-	Bovine	2018	79	4820666	103889	-	1	II	198	55
	FSIS11918993	SRR8754583	-	Bovine	2019	75	4832320	111921	-	1	II	198	55
	PNUSAS075981	SRR9137598	-	Human	2019	20	4859980	614167	-	1	II	198	55
	FSIS11809094	SRR7075044	-	Broiler	2018	45	5032956	241544	-	1	II	198	57
	FSIS11812024	SRR7543372	-	Bovine	2018	35	4883558	407026	-	1	II	198	65
	FSIS12035351	SRR12982495	-	Bovine	2020	53	4830731	207553	-	1	II	198	91
	FSIS11705388	SRR6269899	-	Bovine	2017	57	4859971	171825	-	1	II	198	92
	FSIS11808773	SRR7049989	-	Bovine	2018	36	4884311	375273	-	1	II	198	93
	PNUSAS098881	SRR10130078	-	Human	2019	36	4821778	405285	-	1	II	198	94
	FSIS11922201	SRR9643018	-	Bovine	2019	47	4879498	258624	-	1	II	198	95
	PNUSAS221495	SRR15526111	-	Human	2021	26	4853147	511272	-	1	II	198	96
	FSIS11918321	SRR8723114	-	Bovine	2019	32	4845686	466335	-	1	II	198	97
	FSIS31800562	SRR7352606	-	Bovine	2018	34	4899586	282019	-	1	II	198	98
	FSIS11703936	SRR5978826	-	Bovine	2017	59	4813826	166929	-	1	II	198	108
	PNUSAS090288	SRR9988237	PDS000072600.12	Human	2019	34	4667655	320418	4	4	III	314	72
	PNUSAS228578	SRR16312198	PDS000056250.24	Human	2021	12	4714004	772451	19	24	III	314	71
	FSIS11811487	SRR7494605	PDS000056250.24	Bovine	2018	32	4668136	450271	5	24	III	314	71
	PNUSAS119444	SRR10592636	PDS000051608.3	Human	2019	28	4711099	594973	1	1	III	314	73
	PNUSAS073034	SRR9211596	PDS000032778.3	Human	2019	62	4674840	165754	1	1	III	314	72
	PNUSAS101749	SRR10172226	PDS000032777.9	Human	2019	19	4672793	730460	1	1	III	314	72
	PNUSAS231460	SRR16096215	-	Human	2021	29	4767788	729041	-	1	III	314	71
	PNUSAS122906	SRR10696327	-	Human	2019	51	4673328	242906	-	1	III	-	99
	2015AM-1018	SRR5926911	PDS000077232.1	Human	2017	22	4715296	665200	2	2	IV	696	74
	2016AM-0404	SRR10615607	-	Human	2019	26	4927113	665316	-	1	IV	696	74
	08E00076	awaiting accesion #	-	Human	2008	77	4845035	195705	-	-	I	152	11
	M11023374001A	awaiting accesion #	-	Human	2011	48	5043680	243427	-	-	II	198	59
	Agona ATCC51957	SRR955189	-	-	-	271	4736473	34692	-	-	-	-	-
	Worthington ATCC9607	SRR955230	-	-	-	75	4808305	139731	-	-	-	-	-
	aSNP cluster identifiers as of March 16, 2022.
	bSNP clusters with genomes from multiple sources are colour-coded to match the symbols in Figure 2
