# Supplementary material for: Genomic and phenotypic characterization of Salmonella enterica serovar Kentucky
Source: Microb Genom. 2023 Sep 26;9(9):001089. doi: 10.1099/mgen.0.001089 (PMC10569734; doi:10.1099/mgen.0.001089)
Supplement: Supplementary material 3 [file mgen-9-1089-s003.xlsx]

## Sheet: Sheet1
Supplemental Table 2. Virulence factor distribution and conservation across serovar Kentucky lineages
			Capsule										Fimbrial adherence determinants
			Vi antigen										Agf/Csg							Bcf								Fim									Lpf					Pef				Peg
		Isolate	tviA	tviB	tviC	tviD	tviE	vexA	vexB	vexC	vexD	vexE	csgA	csgB	csgC	csgD	csgE	csgF	csgG	bcfA	bcfB	bcfC	bcfD	bcfE	bcfF	bcfG	bcfH	fimA	fimC	fimD	fimF	fimH	fimI	fimW	fimY	fimZ	lpfA	lpfB	lpfC	lpfD	lpfE	pefA	pefB	pefC	pefD	pegA	pegB	pegC	pegD
		WorthingtonATCC9607	-	-	-	-	-	-	-	-	-	-	99.561	99.781	100	99.681	99.747	99.76	99.64	99.632	99.563	99.047	99.107	99.267	99.037	99.454	98.818	99.283	99.711	99.12	99.229	98.81	99.625	99.497	98.064	99.526	99.81	99.428	99.209	99.437	98.864	-	-	-	-	100	99.853	99.236	99.413
Group II		SRR10849676	-	-	-	-	-	-	-	-	-	-	99.561	99.781	100	100	100	99.76	99.52	99.632	99.709	99.275	99.405	99.267	98.844	99.454	98.7	98.925	99.711	99.464	98.844	98.611	99.625	99.33	98.479	99.842	99.81	100	99.328	98.426	99.242	-	-	-	-	-	-	-	-
		SRR5235501	-	-	-	-	-	-	-	-	-	-	99.561	99.781	100	100	100	99.76	99.52	99.632	99.709	99.275	99.405	99.267	98.844	99.454	98.7	98.925	99.711	99.464	98.844	98.611	99.625	99.33	98.479	99.842	99.81	100	99.328	98.426	99.242	-	-	-	-	-	-	-	-
		SRR8263143	-	-	-	-	-	-	-	-	-	-	99.561	99.781	100	100	100	99.76	99.52	99.632	99.709	99.275	99.405	99.267	98.844	99.454	98.7	98.925	99.711	99.464	98.844	98.611	99.438	99.33	98.479	99.842	99.81	100	99.328	98.426	99.242	-	-	-	-	-	-	-	-
		SRR8202280	-	-	-	-	-	-	-	-	-	-	99.561	99.781	100	100	100	99.76	99.52	99.632	99.563	99.275	99.405	99.267	98.844	99.454	98.7	98.925	99.711	99.464	98.844	98.611	99.625	99.33	98.479	99.842	99.81	100	99.328	98.426	99.242	-	-	-	-	-	-	-	-
		SRR9212565	-	-	-	-	-	-	-	-	-	-	99.561	99.781	100	100	100	99.76	99.52	99.632	99.563	99.275	99.405	99.267	98.844	99.454	98.7	98.925	99.711	99.464	98.844	98.611	99.625	99.33	98.479	99.842	99.81	100	99.328	98.426	99.242	-	-	-	-	-	-	-	-
		SRR7840913	-	-	-	-	-	-	-	-	-	-	99.561	99.781	100	100	100	99.76	99.52	99.632	99.563	99.275	99.405	99.267	98.844	99.454	98.7	98.925	99.711	99.464	98.844	98.611	99.625	99.33	98.479	99.842	99.81	100	99.328	98.426	99.242	-	-	-	-	-	-	-	-
		SRR7030836	-	-	-	-	-	-	-	-	-	-	99.561	99.781	100	100	100	99.76	99.52	99.632	99.563	99.275	99.405	99.267	98.844	99.454	98.7	98.925	99.711	99.426	98.844	98.611	99.625	99.33	98.479	99.842	99.81	100	99.328	98.426	99.242	-	-	-	-	-	-	-	-
		SRR9003216	-	-	-	-	-	-	-	-	-	-	99.561	99.781	100	100	100	99.76	99.52	99.632	99.563	99.275	99.405	99.267	98.844	99.454	98.7	98.925	99.711	99.464	98.844	98.611	99.625	99.33	98.479	99.842	99.81	100	99.328	98.426	99.242	-	-	-	-	-	-	-	-
		SRR8364833	-	-	-	-	-	-	-	-	-	-	99.561	99.781	100	100	100	99.76	99.52	99.632	99.563	99.275	99.405	99.267	98.844	99.454	98.7	98.925	99.711	99.464	98.844	98.611	99.625	99.33	98.479	99.842	99.81	100	99.328	98.426	99.242	-	-	-	-	-	-	-	-
		SRR8148263	-	-	-	-	-	-	-	-	-	-	99.561	99.781	100	100	100	99.76	99.52	99.632	99.563	99.275	99.405	99.267	98.844	99.454	98.7	98.925	99.711	99.464	98.844	98.611	99.625	99.33	98.479	99.842	99.81	100	99.328	98.426	99.242	-	-	-	-	-	-	-	-
		SRR11215008	-	-	-	-	-	-	-	-	-	-	99.561	99.781	100	100	100	99.76	99.52	99.632	99.563	99.275	99.405	99.267	98.844	99.454	98.7	98.925	99.711	99.464	98.844	98.611	99.625	99.33	98.479	99.842	99.81	100	99.328	98.426	99.242	-	-	-	-	-	-	-	-
		SRR5632669	-	-	-	-	-	-	-	-	-	-	99.561	99.781	100	100	100	99.76	99.52	99.632	99.563	99.275	99.405	99.267	98.844	99.454	98.7	98.925	99.711	99.464	98.844	98.611	99.625	99.33	98.479	99.842	99.81	100	99.328	98.426	99.242	-	-	-	-	-	-	-	-
		M11023374001A	-	-	-	-	-	-	-	-	-	-	99.561	99.781	100	100	100	99.76	99.52	99.632	99.563	99.275	99.405	99.267	98.844	99.454	98.7	98.925	99.711	99.464	98.844	98.611	99.625	99.33	98.479	99.842	99.81	100	99.328	98.426	99.242	-	-	-	-	-	-	-	-
		SRR12429990	-	-	-	-	-	-	-	-	-	-	99.561	99.781	100	100	100	99.76	99.52	99.632	99.563	99.275	99.405	99.267	98.844	99.454	98.7	98.925	99.711	99.464	98.844	98.611	99.625	99.33	98.479	99.842	99.81	100	99.328	98.426	99.242	-	-	-	-	-	-	-	-
		SRR6765886	-	-	-	-	-	-	-	-	-	-	99.561	99.781	100	100	100	99.76	99.52	99.632	99.563	99.275	99.405	99.267	98.844	99.454	98.7	98.925	99.711	99.464	98.844	98.611	99.625	99.33	98.479	99.842	99.81	100	99.328	98.426	99.242	-	-	-	-	-	-	-	-
		SRR10465591	-	-	-	-	-	-	-	-	-	-	99.561	99.781	100	100	100	99.76	99.52	99.632	99.563	99.275	99.405	99.267	98.844	99.454	98.7	98.925	99.711	99.464	98.844	98.611	99.625	99.33	98.479	99.842	99.81	100	99.328	98.426	99.053	-	-	-	-	-	-	-	-
		SRR16311900	-	-	-	-	-	-	-	-	-	-	99.561	99.781	100	100	100	99.76	99.52	99.632	99.563	99.275	99.405	99.267	98.844	99.454	98.7	98.925	99.711	99.464	98.844	98.611	99.625	99.33	98.479	99.842	99.81	100	99.328	98.426	99.053	-	-	-	-	-	-	-	-
		SRR16931956	-	-	-	-	-	-	-	-	-	-	99.561	99.781	100	100	100	99.76	99.52	99.632	99.563	99.275	99.405	99.267	98.844	99.454	98.7	98.925	99.711	99.464	98.844	98.512	99.625	99.33	98.479	99.842	99.81	100	99.328	98.426	99.242	-	-	-	-	-	-	-	-
		SRR6008840	-	-	-	-	-	-	-	-	-	-	99.561	99.781	100	100	100	99.76	99.52	99.632	99.563	99.275	99.405	99.267	98.844	99.454	98.7	98.925	99.711	99.464	98.844	98.611	99.625	99.33	98.479	99.842	99.81	100	99.328	98.426	99.242	-	-	-	-	-	-	-	-
		SRR7263146	-	-	-	-	-	-	-	-	-	-	99.561	99.781	100	100	100	99.76	99.52	99.632	99.563	99.275	99.405	99.267	98.844	99.454	98.7	98.925	99.711	99.464	98.844	98.611	99.625	99.33	98.479	99.684	99.81	100	99.328	98.426	99.242	-	-	-	-	-	-	-	-
		SRR9717106	-	-	-	-	-	-	-	-	-	-	99.561	99.781	100	100	100	99.76	99.52	99.632	99.563	99.275	99.405	99.267	98.844	99.454	98.7	98.925	99.711	99.464	98.844	98.611	99.625	99.33	98.479	99.842	99.81	100	99.328	98.426	99.242	-	-	-	-	-	-	-	-
		SRR8384810	-	-	-	-	-	-	-	-	-	-	99.561	99.781	100	100	100	99.76	99.52	99.632	99.563	99.275	99.405	99.267	98.844	99.454	98.7	98.925	99.711	99.464	98.844	98.611	99.625	99.33	98.479	99.842	99.81	100	99.328	98.426	99.242	-	-	-	-	-	-	-	-
		SRR7790316	-	-	-	-	-	-	-	-	-	-	99.561	99.781	100	100	100	99.76	99.52	99.632	99.563	99.275	99.405	99.267	98.844	99.454	98.7	98.925	99.711	99.464	98.844	98.611	99.625	99.33	98.429	99.842	99.81	100	99.328	98.426	99.242	-	-	-	-	-	-	-	-
		SRR9600809	-	-	-	-	-	-	-	-	-	-	99.561	99.781	100	100	100	99.76	99.52	99.632	99.563	99.275	99.405	99.267	98.844	99.454	98.7	98.925	99.711	99.464	98.844	98.611	99.625	99.33	98.479	99.842	99.81	100	99.328	98.426	99.242	-	-	-	-	-	-	-	-
		SRR12320975	-	-	-	-	-	-	-	-	-	-	99.561	99.781	100	100	100	99.76	99.52	99.632	99.563	99.275	99.405	99.267	98.844	99.454	98.7	98.925	99.711	99.464	98.844	98.611	99.625	99.33	98.479	99.842	99.81	100	99.328	98.426	99.242	-	-	-	-	-	-	-	-
		SRR15444043	-	-	-	-	-	-	-	-	-	-	99.561	99.781	100	100	100	99.76	99.52	99.632	99.563	99.275	99.405	99.267	98.844	99.454	98.7	98.925	99.711	99.464	98.844	98.611	99.625	99.33	98.479	99.842	99.81	100	99.328	98.426	99.242	-	-	-	-	-	-	-	-
		SRR5980421	-	-	-	-	-	-	-	-	-	-	99.561	99.781	100	100	100	99.76	99.52	99.632	99.563	99.275	99.405	99.267	98.844	99.454	98.7	98.925	99.711	99.464	98.844	98.611	99.625	99.33	98.479	99.842	99.81	100	99.328	98.426	99.242	-	-	-	-	-	-	-	-
		SRR7189225	-	-	-	-	-	-	-	-	-	-	99.561	99.781	100	100	100	99.76	99.52	99.632	99.563	99.275	99.405	99.267	98.844	99.454	98.7	98.925	99.711	99.464	98.844	98.611	99.625	99.33	98.479	99.842	99.81	100	99.328	98.426	99.242	-	-	-	-	-	-	-	-
		SRR10493538	-	-	-	-	-	-	-	-	-	-	99.561	99.781	100	100	100	99.76	99.52	99.632	99.563	99.275	99.405	99.267	98.844	99.454	98.7	98.925	99.711	99.464	98.844	98.512	99.625	99.33	98.479	99.842	99.81	100	99.328	98.426	99.242	-	-	-	-	-	-	-	-
		SRR7822707	-	-	-	-	-	-	-	-	-	-	99.561	99.781	100	100	100	99.76	99.52	99.632	99.563	99.275	99.405	99.267	98.844	99.454	98.7	98.925	99.711	99.464	98.844	98.611	99.625	99.33	98.479	99.842	99.81	100	99.328	98.426	99.242	-	-	-	-	-	-	-	-
		SRR7456689	-	-	-	-	-	-	-	-	-	-	99.561	99.781	100	100	100	99.76	99.52	99.632	99.563	99.275	99.405	99.267	98.844	99.454	98.7	98.925	99.711	99.464	98.844	98.611	99.625	99.33	98.479	99.842	99.81	100	99.328	98.426	99.242	-	-	-	-	-	-	-	-
		SRR10187043	-	-	-	-	-	-	-	-	-	-	99.561	99.781	100	100	100	99.76	99.52	99.632	99.563	99.275	99.405	99.267	98.844	99.454	98.7	98.925	99.711	99.426	98.844	98.611	99.625	99.33	98.479	99.842	99.81	100	99.328	98.426	99.242	-	-	-	-	-	-	-	-
		SRR10579773	-	-	-	-	-	-	-	-	-	-	99.561	99.781	100	100	100	99.76	99.52	99.632	99.563	99.275	99.405	99.267	98.844	99.454	98.7	98.925	99.711	99.464	98.844	98.512	99.625	99.179	98.479	99.842	99.81	100	99.328	98.426	99.242	-	-	-	-	-	-	-	-
		SRR12386238	-	-	-	-	-	-	-	-	-	-	99.561	99.781	100	100	100	99.76	99.52	99.632	99.563	99.275	99.405	99.267	98.844	99.454	98.7	98.925	99.711	99.464	98.844	98.611	99.625	99.33	98.479	99.842	99.81	100	99.328	98.426	99.242	-	-	-	-	-	-	-	-
		SRR14072767	-	-	-	-	-	-	-	-	-	-	99.561	99.781	100	100	100	99.76	99.52	99.632	99.563	99.275	99.405	99.267	98.844	99.454	98.7	98.925	99.711	99.464	98.844	98.611	99.625	99.33	98.479	99.842	99.81	100	99.328	98.426	99.242	-	-	-	-	-	-	-	-
		SRR5583307	-	-	-	-	-	-	-	-	-	-	99.561	99.781	100	100	100	99.76	99.52	99.632	99.563	99.275	99.405	99.267	98.844	99.454	98.7	98.925	99.711	99.464	98.844	98.611	99.625	99.33	98.479	99.842	99.81	100	99.328	98.426	99.242	-	-	-	-	-	-	-	-
		SRR12781949	-	-	-	-	-	-	-	-	-	-	99.561	99.781	100	100	100	99.76	99.52	99.632	99.563	99.275	99.405	99.267	98.844	99.454	98.7	98.925	99.711	99.464	98.844	98.611	99.625	99.33	98.479	99.842	99.81	100	99.328	98.426	99.242	-	-	-	-	-	-	-	-
		AgonaATCC51957	-	-	-	-	-	-	-	-	-	-	100	100	100	100	100	100	100	100	100	100	100	100	100	100	98.936	100	100	100	100	100	100	100	99.862	99.842	100	100	100	100	100	-	-	-	-	-	-	-	-
Group III		SRR7494605	-	-	-	-	-	-	-	-	-	-	100	100	100	100	100	99.52	99.64	99.816	99.854	98.97	99.306	99.451	99.229	99.863	98.936	99.459	99.423	99.235	99.229	99.107	100	99.497	98.893	99.842	99.238	99.714	99.17	99.718	99.811	-	-	-	-	-	-	-	-
		SRR16312198	-	-	-	-	-	-	-	-	-	-	100	100	100	100	100	99.52	99.64	99.816	99.854	98.97	99.306	99.451	99.229	99.863	98.936	99.459	99.423	99.235	99.229	99.107	100	99.497	98.893	99.842	99.238	99.714	99.17	99.718	99.811	-	-	-	-	-	-	-	-
		SRR9211596	-	-	-	-	-	-	-	-	-	-	100	100	100	100	100	99.52	99.64	99.816	99.854	98.97	99.306	99.451	99.229	99.863	98.936	99.459	99.423	99.235	99.229	99.107	100	99.497	98.893	99.842	99.238	99.714	99.17	99.718	99.811	-	-	-	-	-	-	-	-
		SRR10592636	-	-	-	-	-	-	-	-	-	-	100	100	100	100	100	99.52	99.64	99.816	99.854	98.97	99.306	99.451	99.229	99.863	98.936	99.459	99.423	99.235	99.229	99.107	100	99.497	98.893	99.842	99.238	99.714	99.17	99.718	99.811	-	-	-	-	-	-	-	-
		SRR9988237	-	-	-	-	-	-	-	-	-	-	100	100	100	100	100	99.52	99.64	99.816	99.854	98.97	99.306	99.451	99.229	99.863	98.936	99.459	99.423	99.235	99.229	99.107	100	99.497	98.893	99.842	99.238	99.714	99.17	99.718	99.811	-	-	-	-	-	-	-	-
		SRR10172226	-	-	-	-	-	-	-	-	-	-	100	100	100	100	100	99.52	99.64	99.816	99.854	98.97	99.306	99.451	99.229	99.863	98.936	99.459	99.423	99.235	99.229	99.107	100	99.497	98.893	99.842	99.238	99.714	99.17	99.718	99.811	-	-	-	-	-	-	-	-
		SRR5926911	-	-	-	-	-	-	-	-	-	-	100	99.781	100	100	100	100	99.52	99.816	99.709	99.085	99.008	99.084	98.459	99.317	98.582	99.462	99.711	99.426	98.651	99.504	99.251	99.497	99.17	99.842	99.81	99.428	99.17	99.718	100	-	-	-	-	-	-	-	-
Group I		SRR14289383	-	-	-	-	-	-	-	-	-	-	99.561	100	100	99.84	100	99.76	99.64	99.816	99.563	99.237	98.71	99.267	99.229	99.59	98.818	99.821	99.856	99.082	98.844	99.206	99.625	99.497	99.032	99.842	99.619	99.428	99.209	99.906	99.811	-	-	-	-	-	-	-	-
		SRR15324000	-	-	-	-	-	-	-	-	-	-	99.561	100	100	99.84	100	99.76	99.64	99.816	99.563	99.237	98.71	99.267	99.229	99.59	98.818	99.821	99.856	99.082	98.844	99.206	99.625	99.497	99.032	99.842	99.619	99.428	99.209	99.906	99.811	-	-	-	-	-	-	-	-
		SRR10126626	-	-	-	-	-	-	-	-	-	-	99.561	100	100	99.84	100	99.76	99.64	99.816	99.563	99.237	98.71	99.267	99.229	99.59	98.818	99.821	99.856	99.082	98.844	99.206	99.625	99.497	99.032	99.842	99.619	99.428	99.209	99.906	99.811	-	-	-	-	-	-	-	-
		SRR13310278	-	-	-	-	-	-	-	-	-	-	99.561	100	100	99.84	100	99.76	99.64	99.816	99.563	99.237	98.71	99.267	99.229	99.454	98.818	99.821	99.856	99.082	98.844	99.206	99.625	99.497	99.032	99.842	99.619	99.428	99.209	99.906	99.811	-	-	-	-	-	-	-	-
		SRR9717116	-	-	-	-	-	-	-	-	-	-	99.561	100	100	99.84	100	99.76	99.64	99.816	99.563	99.237	98.71	99.267	99.229	99.59	98.818	99.821	99.856	99.082	98.844	99.206	99.625	99.497	99.032	99.842	99.619	99.428	99.209	99.906	99.811	-	-	-	-	-	-	-	-
		SRR13321219	-	-	-	-	-	-	-	-	-	-	99.561	100	100	99.84	100	99.76	99.64	99.816	99.563	99.237	98.71	99.267	99.229	99.59	98.818	99.821	99.856	99.082	98.844	99.206	99.625	99.497	99.032	99.842	99.619	99.428	99.209	99.906	99.811	-	-	-	-	-	-	-	-
		SRR6504960	-	-	-	-	-	-	-	-	-	-	99.561	100	100	99.84	100	99.76	99.64	99.816	99.563	99.237	98.71	99.267	99.229	99.59	98.818	99.821	99.856	99.082	98.844	99.206	99.625	99.497	99.032	99.842	99.619	99.428	99.209	99.906	99.811	-	-	-	-	-	-	-	-
		SRR10775292	-	-	-	-	-	-	-	-	-	-	99.561	100	100	99.84	100	99.76	99.64	99.632	99.563	99.237	98.71	99.267	99.229	99.59	98.818	99.821	99.856	99.082	98.844	99.206	99.625	99.497	99.032	99.842	99.619	99.428	99.209	99.906	99.811	-	-	-	-	-	-	-	-
		SRR16502278	-	-	-	-	-	-	-	-	-	-	99.561	100	100	99.84	100	99.76	99.64	99.816	99.563	99.237	98.611	99.267	99.229	99.59	98.818	99.821	99.856	99.082	98.844	99.206	99.625	99.497	99.032	99.842	99.619	99.428	99.209	99.906	99.811	-	-	-	-	-	-	-	-
		SRS815848	-	-	-	-	-	-	-	-	-	-	99.561	100	100	99.84	100	99.76	99.64	99.816	99.563	99.199	98.71	99.267	99.229	99.59	98.818	99.821	99.856	99.082	98.844	99.206	99.625	99.497	99.17	99.842	99.619	99.428	99.209	99.906	99.811	-	-	-	-	-	-	-	-
		SRR7909714	-	-	-	-	-	-	-	-	-	-	99.561	100	100	99.84	100	99.76	99.64	99.816	99.563	99.237	98.71	99.267	99.037	99.59	98.818	99.821	99.856	99.082	98.844	99.206	99.625	99.497	99.17	99.842	99.619	99.428	99.209	99.906	99.811	-	-	-	-	-	-	-	-
		SRR12949674	-	-	-	-	-	-	-	-	-	-	99.561	100	100	99.84	100	99.76	99.64	99.816	99.563	99.237	98.71	99.267	99.229	99.59	98.818	99.821	99.856	99.082	98.844	99.206	99.625	99.497	99.17	99.842	99.619	99.428	99.209	99.906	99.811	-	-	-	-	-	-	-	-
		SRR9616663	-	-	-	-	-	-	-	-	-	-	99.561	100	100	99.84	100	99.76	99.64	99.816	99.563	99.237	98.71	99.267	99.229	99.59	98.818	99.821	99.856	99.082	98.844	99.206	99.625	99.497	99.17	99.842	99.619	99.428	99.209	99.906	99.811	-	-	-	-	-	-	-	-
		SRR7987246	-	-	-	-	-	-	-	-	-	-	99.561	100	100	99.84	100	99.76	99.64	99.816	99.563	99.237	98.71	99.267	99.229	99.59	98.818	99.821	99.856	99.082	98.844	99.206	99.625	99.497	99.17	99.842	99.619	99.428	99.209	99.906	99.811	-	-	-	-	-	-	-	-
		SRR8867611	-	-	-	-	-	-	-	-	-	-	99.561	100	100	99.84	100	99.76	99.64	99.816	99.563	99.237	98.71	99.267	99.229	99.59	98.818	99.821	99.856	99.082	98.844	99.206	99.625	99.162	99.17	99.842	99.619	99.428	99.209	99.906	99.811	-	-	-	-	-	-	-	-
		SRR7823317	-	-	-	-	-	-	-	-	-	-	99.561	100	100	99.84	100	99.76	99.64	99.816	99.563	99.237	98.71	99.267	99.229	99.59	98.818	99.821	99.856	99.082	98.844	99.206	99.625	99.497	99.17	99.842	99.619	99.428	99.209	99.906	99.811	-	-	-	-	-	-	-	-
		SRR8246826	-	-	-	-	-	-	-	-	-	-	99.561	100	100	99.84	100	99.76	99.64	99.816	99.563	99.237	98.71	99.267	99.229	99.59	98.818	99.821	99.856	99.082	98.844	99.206	99.625	99.497	99.17	99.842	99.619	99.428	99.209	99.906	99.811	-	-	-	-	-	-	-	-
		SRR12619252	-	-	-	-	-	-	-	-	-	-	99.561	100	100	99.84	100	99.76	99.64	99.816	99.563	99.237	98.71	99.267	99.229	99.59	98.818	99.821	99.856	99.082	98.844	99.206	99.625	99.497	99.17	99.842	99.619	99.428	99.209	99.906	99.811	-	-	-	-	-	-	-	-
		SRR6950223	-	-	-	-	-	-	-	-	-	-	99.561	100	100	99.84	100	99.76	99.64	99.816	99.563	99.237	98.71	99.267	99.229	99.59	98.818	99.821	99.856	99.082	98.844	99.206	99.625	99.497	99.17	99.842	99.619	99.428	99.209	99.906	99.811	-	-	-	-	-	-	-	-
		SRR5862411	-	-	-	-	-	-	-	-	-	-	99.561	100	100	99.84	100	99.76	99.64	99.816	99.563	99.237	98.71	99.267	99.229	99.59	98.818	99.821	99.856	99.082	98.844	99.206	99.625	99.497	99.17	99.842	99.619	99.428	99.209	99.906	99.811	-	-	-	-	-	-	-	-
		SRR10082228	-	-	-	-	-	-	-	-	-	-	99.561	100	100	99.84	100	99.76	99.64	99.816	99.563	99.237	98.71	99.267	99.229	99.59	98.818	99.821	99.856	99.082	98.844	99.206	99.625	99.497	99.17	99.842	99.619	99.428	99.209	99.906	99.811	-	-	-	-	-	-	-	-
		SRR9600815	-	-	-	-	-	-	-	-	-	-	99.561	100	100	99.84	100	99.76	99.64	99.816	99.563	99.237	98.71	99.267	99.229	99.59	98.818	99.821	99.856	99.082	98.844	99.206	99.625	99.497	99.17	99.842	99.619	99.428	99.209	99.906	99.811	-	-	-	-	-	-	-	-
		SRR5890256	-	-	-	-	-	-	-	-	-	-	99.561	100	100	99.84	100	99.52	-	99.816	99.563	99.237	98.71	99.267	99.229	99.59	98.818	99.821	99.856	99.082	98.844	99.206	99.625	99.497	99.17	99.842	99.619	99.428	99.209	99.906	99.811	-	-	-	-	-	-	-	-
		SRR5870983	-	-	-	-	-	-	-	-	-	-	99.561	100	100	99.84	100	99.76	99.64	99.816	99.563	99.237	98.71	99.267	99.229	99.59	98.818	99.821	99.856	99.082	98.844	99.206	99.625	99.497	99.17	99.842	99.619	99.428	99.209	99.906	99.811	-	-	-	-	-	-	-	-
		SRR10245653	-	-	-	-	-	-	-	-	-	-	99.561	100	100	99.84	100	99.76	99.64	99.816	99.563	99.237	98.71	99.267	99.229	99.59	98.818	99.821	99.856	99.082	98.844	99.206	99.625	99.497	99.17	99.842	99.619	99.428	99.209	99.906	99.811	-	-	-	-	-	-	-	-
		SRR5647044	-	-	-	-	-	-	-	-	-	-	99.561	100	100	99.84	100	99.76	99.64	99.816	99.563	99.237	98.71	99.267	99.229	99.59	98.818	99.821	99.856	99.082	98.844	99.206	99.625	99.497	99.17	99.842	99.619	99.428	99.209	99.906	99.811	-	-	-	-	-	-	-	-
		SRR7695777	-	-	-	-	-	-	-	-	-	-	99.342	100	100	99.84	100	99.76	99.64	99.816	99.563	99.237	98.71	99.267	99.229	99.59	98.818	99.821	99.856	99.082	98.844	99.206	99.625	99.497	99.17	99.842	99.619	99.428	99.209	99.906	99.811	-	-	-	-	-	-	-	-
		SRR9127686	-	-	-	-	-	-	-	-	-	-	99.342	100	100	99.84	100	99.76	99.64	99.816	99.563	99.237	98.71	99.267	99.229	99.59	98.818	99.821	99.856	99.082	98.844	99.206	99.625	99.497	99.17	99.842	99.619	99.428	99.209	99.906	99.811	-	-	-	-	-	-	-	-
		SRR16632362	-	-	-	-	-	-	-	-	-	-	99.561	100	100	99.84	100	99.76	99.64	99.816	99.563	99.237	98.71	99.267	99.229	99.59	98.818	99.821	99.856	99.043	98.844	99.206	99.625	99.497	99.17	99.842	99.619	99.428	99.209	99.906	99.811	-	-	-	-	-	-	-	-
		SRR10259217	-	-	-	-	-	-	-	-	-	-	99.561	100	100	99.84	100	99.76	99.64	99.816	99.563	99.237	98.71	99.267	99.229	99.59	98.818	99.821	99.856	99.082	98.844	99.206	99.625	99.497	99.17	99.842	99.619	99.428	99.209	99.906	99.811	-	-	-	-	-	-	-	-
		8E00076	-	-	-	-	-	-	-	-	-	-	99.561	100	100	99.84	100	99.76	99.64	99.816	99.563	99.237	98.71	99.267	99.229	99.59	98.818	99.821	99.856	99.082	98.844	99.206	99.625	99.497	99.17	99.842	99.619	99.428	99.209	99.906	99.811	-	-	-	-	-	-	-	-
		SRR5163830	-	-	-	-	-	-	-	-	-	-	99.561	100	100	99.84	100	99.76	99.64	99.816	99.563	99.237	98.71	99.267	99.229	99.59	98.818	99.821	99.856	99.082	98.844	99.206	-	99.497	99.17	99.842	99.619	99.428	99.209	99.906	99.811	-	-	-	-	-	-	-	-
		SRR5930169	-	-	-	-	-	-	-	-	-	-	99.561	100	100	99.84	100	99.52	99.64	99.816	99.563	99.237	98.71	99.267	99.229	99.59	98.818	99.821	99.856	99.082	98.844	99.206	99.625	99.497	99.17	99.842	99.619	99.428	99.209	99.906	99.811	-	-	-	-	-	-	-	-
		SRR7949880	-	-	-	-	-	-	-	-	-	-	99.561	100	100	99.84	100	99.76	99.64	99.816	99.563	99.237	98.71	99.267	99.229	99.59	98.818	99.821	99.856	99.043	98.844	99.107	99.625	99.497	99.17	99.842	99.619	99.428	99.209	99.906	99.811	-	-	-	-	-	-	-	-
		SRR7473124	-	-	-	-	-	-	-	-	-	-	99.561	100	100	99.84	100	99.76	99.64	99.816	99.563	99.237	98.71	99.267	99.229	99.59	98.818	99.821	99.856	99.082	98.844	99.206	99.625	99.497	99.17	99.842	99.619	99.428	99.209	99.906	99.811	-	-	-	-	-	-	-	-
		SRR14029676	-	-	-	-	-	-	-	-	-	-	99.561	100	100	99.84	100	99.76	99.64	99.816	99.563	99.237	98.71	99.267	99.229	99.59	98.818	99.821	99.856	99.082	98.844	99.206	99.625	99.497	99.17	99.842	99.619	99.428	99.209	99.906	99.811	-	-	-	-	-	-	-	-
		SRR6050876	-	-	-	-	-	-	-	-	-	-	99.561	100	100	99.84	100	99.76	99.64	99.816	99.563	99.237	98.71	99.267	99.229	99.59	98.818	99.821	99.856	99.082	98.844	99.206	99.438	99.497	99.17	99.842	99.619	99.428	99.209	99.906	99.811	-	-	-	-	-	-	-	-
		SRR5851430	-	-	-	-	-	-	-	-	-	-	99.561	100	100	99.84	100	99.76	99.64	99.816	99.563	99.237	98.71	99.267	99.229	99.59	98.818	99.821	99.856	99.082	98.844	99.206	99.438	99.497	99.17	99.842	99.619	99.428	99.209	99.906	99.811	-	-	-	-	-	-	-	-
		SRR7095752	-	-	-	-	-	-	-	-	-	-	99.561	100	100	99.84	100	99.76	99.64	99.816	99.418	99.237	98.71	99.267	99.229	99.59	98.818	99.821	99.856	99.082	98.844	99.206	99.625	99.497	99.17	99.842	99.619	99.428	99.209	99.906	99.811	-	-	-	-	-	-	-	-
		SRR7810053	-	-	-	-	-	-	-	-	-	-	99.561	100	100	99.84	100	99.76	99.64	99.816	99.563	99.237	98.71	99.267	99.229	99.59	98.818	99.821	99.856	99.082	98.844	99.206	99.625	99.497	99.17	99.842	99.619	99.428	99.209	99.906	99.811	-	-	-	-	-	-	-	-
		SRR9856811	-	-	-	-	-	-	-	-	-	-	99.561	100	100	99.84	100	99.76	99.64	99.816	99.563	99.237	98.71	99.267	99.229	99.59	98.7	99.821	99.856	99.082	98.844	99.206	99.625	99.497	99.17	99.842	99.619	99.428	99.209	99.906	99.811	-	-	-	-	-	-	-	-
		SRR5982091	-	-	-	-	-	-	-	-	-	-	99.561	100	100	99.84	100	99.76	99.64	99.816	99.563	99.237	98.71	99.267	99.229	99.59	98.818	99.821	99.856	99.082	98.844	99.206	99.625	99.497	99.17	99.842	99.619	99.428	99.209	99.906	99.811	-	-	-	-	-	-	-	-
		SRR6269920	-	-	-	-	-	-	-	-	-	-	99.561	100	100	99.84	100	99.76	99.64	99.816	99.563	99.237	98.71	99.267	99.229	99.59	98.818	99.821	99.856	99.082	98.844	99.206	99.625	99.497	99.17	99.842	99.619	99.428	99.209	99.906	99.811	-	-	-	-	-	-	-	-
		SRR7439337	-	-	-	-	-	-	-	-	-	-	99.561	100	100	99.84	100	99.76	99.64	99.816	99.563	99.237	98.71	99.267	99.229	99.59	98.818	99.821	99.856	99.082	98.844	99.206	99.625	99.497	99.17	99.842	99.619	99.428	99.209	99.906	99.811	-	-	-	-	-	-	-	-
		SRR8923357	-	-	-	-	-	-	-	-	-	-	99.561	100	99.694	99.84	100	99.76	99.64	99.816	99.563	99.237	98.71	99.267	99.229	99.59	98.818	99.821	99.856	99.082	98.844	99.206	99.625	99.497	99.17	99.842	99.619	99.428	99.17	99.906	99.811	-	-	-	-	-	-	-	-
		SRR7985808	-	-	-	-	-	-	-	-	-	-	99.561	100	100	99.84	100	99.76	99.64	99.816	99.563	99.237	98.71	99.267	99.229	99.59	98.818	99.821	99.856	99.082	98.844	99.206	99.625	99.497	99.17	99.842	99.619	99.428	99.209	99.906	99.811	-	-	-	-	-	-	-	-
		SRR8929913	-	-	-	-	-	-	-	-	-	-	99.561	100	100	99.84	100	99.76	99.64	99.816	99.563	99.237	98.71	99.267	99.229	99.59	98.818	99.821	99.856	99.082	98.844	99.206	99.625	99.497	99.17	99.842	99.619	99.428	99.209	99.906	99.811	-	-	-	-	-	-	-	-
		SRR15249208	-	-	-	-	-	-	-	-	-	-	99.561	100	100	99.84	100	99.76	99.64	99.816	99.563	99.237	98.71	99.267	99.229	99.59	98.818	99.821	99.856	99.082	98.844	99.206	99.625	99.497	99.17	99.842	99.619	99.428	99.209	99.906	99.811	-	-	-	-	-	-	-	-
		SRR13764462	-	-	-	-	-	-	-	-	-	-	99.561	100	100	99.84	100	99.52	99.64	99.816	99.563	99.237	98.71	99.267	99.229	99.59	98.818	99.821	99.856	99.082	98.844	99.206	99.625	99.497	99.17	99.842	99.619	99.428	99.209	99.906	99.811	-	-	-	-	-	-	-	-
		SRR7632602	-	-	-	-	-	-	-	-	-	-	99.561	100	100	99.84	100	99.76	99.64	99.816	99.563	99.237	98.71	99.267	99.229	99.59	98.818	99.821	99.856	99.082	98.844	99.206	99.625	99.497	99.17	99.842	99.619	99.428	99.209	99.906	99.811	-	-	-	-	-	-	-	-
		SRR7439614	-	-	-	-	-	-	-	-	-	-	99.561	100	100	99.84	100	99.76	99.64	99.816	99.563	99.237	98.71	99.267	99.229	99.59	98.818	99.821	99.856	99.082	98.844	99.206	99.625	99.497	99.17	99.842	99.619	99.428	99.209	99.906	99.811	-	-	-	-	-	-	-	-
		SRR12708909	-	-	-	-	-	-	-	-	-	-	99.561	100	100	99.84	100	99.76	99.64	99.816	99.563	99.237	98.71	99.267	99.229	99.59	98.818	99.821	99.856	99.082	98.844	99.206	99.625	99.497	99.17	99.842	99.619	99.428	99.209	99.906	99.811	-	-	-	-	-	-	-	-
		SRR5944098	-	-	-	-	-	-	-	-	-	-	99.561	100	100	99.84	100	99.76	99.64	99.816	99.563	99.237	98.71	99.267	99.229	99.59	98.818	99.821	99.856	99.082	98.844	99.206	99.625	-	99.17	99.842	99.619	99.428	99.209	99.906	99.811	-	-	-	-	-	-	-	-
		SRR11544362	-	-	-	-	-	-	-	-	-	-	99.561	100	100	99.84	100	99.76	99.64	99.816	99.563	99.237	98.71	99.267	99.229	99.59	98.818	99.821	99.856	99.082	98.844	99.206	99.625	99.497	99.17	99.842	99.619	99.428	99.209	99.906	99.811	-	-	-	-	-	-	-	-
		SRR12553349	-	-	-	-	-	-	-	-	-	-	99.561	100	100	99.84	100	99.76	99.64	99.816	99.563	99.237	98.71	99.267	99.229	99.59	98.818	99.821	99.856	99.082	98.844	99.206	99.625	99.497	99.17	99.842	99.619	99.428	99.17	99.906	99.811	-	-	-	-	-	-	-	-
		SRR8839694	-	-	-	-	-	-	-	-	-	-	99.561	100	100	99.84	100	99.76	99.64	99.816	99.563	99.237	98.71	99.267	99.229	99.59	98.818	99.821	99.856	99.082	98.844	99.206	99.625	99.497	99.17	99.842	99.619	99.428	99.209	99.906	99.811	-	-	-	-	-	-	-	-
		SRR5387134	-	-	-	-	-	-	-	-	-	-	99.561	100	100	99.84	100	99.76	99.64	99.816	99.563	99.237	98.71	99.267	99.229	99.59	98.818	99.821	99.856	99.082	98.844	99.206	99.625	99.497	99.17	99.842	99.619	99.428	99.209	99.906	99.811	-	-	-	-	-	-	-	-
		SRR8261709	-	-	-	-	-	-	-	-	-	-	99.561	100	100	99.84	100	99.76	99.64	99.816	99.563	99.237	98.71	99.267	99.229	99.59	98.818	99.821	99.856	99.082	98.844	99.206	99.625	99.497	99.17	99.842	99.619	99.428	99.209	99.906	99.811	-	-	-	-	-	-	-	-
		SRR5388886	-	-	-	-	-	-	-	-	-	-	99.561	100	100	99.84	100	99.76	99.64	99.816	99.563	99.237	98.71	99.267	99.229	99.59	98.818	99.821	99.856	99.082	98.844	99.206	99.625	99.497	99.17	99.842	99.619	99.428	99.209	99.906	99.811	-	-	-	-	-	-	-	-
		SRR13764400	-	-	-	-	-	-	-	-	-	-	99.561	100	100	99.84	100	99.76	99.64	99.816	99.563	99.237	98.71	99.267	99.229	99.59	98.818	99.821	99.856	99.082	98.844	99.206	99.625	99.497	99.17	99.842	99.619	99.428	99.209	99.906	99.811	-	-	-	-	-	-	-	-
		SRR7189411	-	-	-	-	-	-	-	-	-	-	99.561	100	100	99.84	100	99.76	99.64	99.816	99.563	99.237	98.71	99.267	99.229	99.59	98.7	100	99.856	99.082	98.844	99.206	99.625	99.33	99.17	99.842	99.619	99.428	99.209	99.906	99.811	-	-	-	-	-	-	-	-
		SRR5660121	-	-	-	-	-	-	-	-	-	-	99.561	100	100	99.84	100	99.76	99.64	99.816	99.563	99.237	98.71	99.267	99.229	99.59	98.7	99.821	99.856	99.082	98.844	99.206	99.625	99.33	99.17	99.842	99.619	99.428	99.209	99.906	99.811	-	-	-	-	-	-	-	-
		SRS866300	-	-	-	-	-	-	-	-	-	-	99.561	100	100	99.84	100	99.76	99.64	99.816	99.563	99.237	98.71	99.267	99.229	99.59	98.7	99.821	99.856	99.082	98.844	99.206	99.625	99.33	99.17	99.842	99.619	99.428	99.209	99.906	99.811	-	-	-	-	-	-	-	-
		SRR8593408	-	-	-	-	-	-	-	-	-	-	99.561	100	100	99.84	100	99.76	99.64	99.816	99.563	99.237	98.71	99.267	99.229	99.59	98.818	99.821	99.856	99.082	98.844	99.206	99.625	99.497	99.17	99.842	99.619	99.428	99.209	99.906	99.811	-	-	-	-	-	-	-	-
		SRR8389168	-	-	-	-	-	-	-	-	-	-	99.561	100	100	99.84	100	99.76	99.64	99.816	99.563	99.237	98.71	99.267	99.229	99.59	98.818	99.821	99.856	99.082	98.844	99.206	99.625	99.497	99.17	99.842	99.619	99.428	99.209	99.906	99.811	-	-	-	-	-	-	-	-
		SRR7661058	-	-	-	-	-	-	-	-	-	-	99.561	100	100	99.84	100	99.76	99.64	99.816	99.563	99.237	98.71	99.267	99.229	99.59	98.818	99.821	99.856	99.082	98.844	99.206	99.625	99.497	99.17	99.842	99.619	99.428	99.209	99.906	99.811	-	-	-	-	-	-	-	-
		SRR8245062	-	-	-	-	-	-	-	-	-	-	99.561	100	100	99.84	100	99.76	99.62	99.816	99.563	99.237	98.71	99.267	99.229	99.59	98.818	99.821	99.856	99.082	98.844	99.206	99.625	99.497	99.17	99.842	99.619	99.428	99.209	99.906	99.811	-	-	-	-	-	-	-	-
		SRR8925534	-	-	-	-	-	-	-	-	-	-	99.561	100	100	99.84	100	99.76	99.64	99.816	99.563	99.237	98.71	99.267	99.229	99.59	98.818	99.821	99.856	99.082	98.844	99.206	99.625	99.497	99.17	99.842	99.619	99.428	99.209	99.906	99.811	-	-	-	-	-	-	-	-
		SRR7865867	-	-	-	-	-	-	-	-	-	-	99.561	100	100	99.84	100	99.76	99.64	99.816	99.563	99.237	98.71	99.267	99.229	99.59	98.818	99.821	99.856	99.082	98.844	99.206	99.625	99.497	99.17	99.842	99.619	99.428	99.209	99.906	99.811	-	-	-	-	-	-	-	-
		SRR14253883	-	-	-	-	-	-	-	-	-	-	99.561	100	100	99.84	100	99.76	99.64	99.816	99.563	99.237	98.71	99.267	99.229	99.59	98.818	99.821	99.856	99.082	98.844	99.206	99.625	99.497	99.17	99.842	99.619	99.428	99.209	99.906	99.811	-	-	-	-	-	-	-	-
		SRR15249117	-	-	-	-	-	-	-	-	-	-	99.561	100	100	99.84	100	99.76	99.64	99.816	99.563	99.237	98.71	99.267	99.229	99.59	98.818	99.821	99.856	99.082	98.844	99.206	99.625	99.497	99.17	99.842	99.619	99.428	99.209	99.906	99.811	-	-	-	-	-	-	-	-
		SRR15323646	-	-	-	-	-	-	-	-	-	-	99.561	100	100	99.84	100	99.76	99.64	99.816	99.563	99.237	98.71	99.267	99.229	99.59	98.818	99.821	99.856	99.082	98.844	99.206	99.625	99.497	99.17	99.842	99.619	99.428	99.209	99.906	99.811	-	-	-	-	-	-	-	-
		SRR13797355	-	-	-	-	-	-	-	-	-	-	99.561	-	100	99.84	100	99.76	99.64	99.816	99.563	99.237	98.71	99.267	99.229	99.59	98.818	99.821	99.856	99.082	98.844	99.206	99.625	99.497	99.17	99.842	99.619	99.428	99.209	99.906	99.811	-	-	-	-	-	-	-	-
		SRR7173078	-	-	-	-	-	-	-	-	-	-	99.561	100	100	99.84	100	99.76	99.64	99.816	99.563	99.237	98.71	99.267	99.229	99.59	98.818	99.821	99.856	99.082	98.844	99.206	99.625	99.497	99.17	99.842	99.619	99.428	99.209	99.906	99.811	-	-	-	-	-	-	-	-
		SRR12793501	-	-	-	-	-	-	-	-	-	-	99.561	100	100	99.84	100	99.76	99.64	99.816	99.563	99.237	98.71	99.267	99.229	99.59	98.818	99.821	99.856	99.082	98.844	99.206	99.625	99.497	99.17	99.842	99.619	99.428	99.209	99.906	99.811	-	-	-	-	-	-	-	-
		SRR5444222	-	-	-	-	-	-	-	-	-	-	99.561	100	100	99.84	100	99.76	99.64	99.816	99.563	99.237	98.71	99.267	99.229	99.59	98.818	99.821	99.856	99.082	98.844	99.206	99.625	99.497	99.17	99.842	99.619	99.428	99.209	99.906	99.811	-	-	-	-	-	-	-	-
		SRR5486045	-	-	-	-	-	-	-	-	-	-	99.561	100	100	99.84	100	99.76	99.64	99.816	99.563	99.237	98.71	99.267	99.229	99.59	98.818	99.821	99.856	99.082	98.844	99.107	99.625	99.497	99.17	99.842	99.619	99.428	99.209	99.906	99.811	-	-	-	-	-	-	-	-
		SRR15142402	-	-	-	-	-	-	-	-	-	-	99.561	100	100	99.84	100	99.76	99.64	99.816	99.563	99.237	98.71	99.267	99.229	99.59	98.818	99.821	99.856	99.082	98.844	99.107	99.625	99.497	99.17	99.684	99.619	99.428	99.209	99.906	99.811	-	-	-	-	-	-	-	-
		SRR5862668	-	-	-	-	-	-	-	-	-	-	99.561	100	100	99.84	100	99.76	99.64	99.816	99.563	99.237	98.71	99.267	99.229	99.59	98.818	99.821	99.856	99.082	98.844	99.107	99.625	99.497	99.17	99.684	99.619	99.428	99.209	99.906	99.811	-	-	-	-	-	-	-	-
		SRR6131614	-	-	-	-	-	-	-	-	-	-	99.561	100	100	99.84	100	99.76	99.64	99.816	99.563	99.237	98.71	99.267	99.229	99.59	98.818	98.759	99.856	99.082	98.844	99.107	99.625	99.497	99.17	99.842	99.619	99.428	99.17	99.906	99.811	-	-	-	-	-	-	-	-
		SRR8479230	-	-	-	-	-	-	-	-	-	-	99.561	100	100	99.84	100	99.76	99.52	99.816	99.563	99.237	98.71	99.267	99.229	99.59	98.818	99.821	99.856	99.082	98.844	99.107	99.625	99.497	99.17	99.842	99.619	99.428	99.209	99.906	99.811	-	-	-	-	-	-	-	-
		SRR15249524	-	-	-	-	-	-	-	-	-	-	99.561	100	100	99.84	100	99.76	99.64	99.816	99.563	99.237	98.71	99.267	99.229	99.59	98.818	99.821	99.856	99.082	98.844	99.107	99.625	99.497	99.17	99.842	99.619	99.428	99.209	99.906	99.811	-	-	-	-	-	-	-	-
		SRR11452561	-	-	-	-	-	-	-	-	-	-	99.561	100	100	99.84	100	99.76	99.64	99.816	99.563	99.237	98.71	99.267	99.229	99.59	98.818	99.821	99.856	99.082	98.844	99.107	99.625	99.497	99.17	99.842	99.619	99.428	99.209	99.906	99.811	-	-	-	-	-	-	-	-
		SRR5444243	-	-	-	-	-	-	-	-	-	-	99.561	100	100	99.84	100	99.76	99.64	99.816	99.563	99.237	98.71	99.267	99.229	99.59	98.818	99.821	99.856	99.082	98.844	99.107	99.625	99.497	99.17	99.842	99.619	99.428	99.209	99.906	99.811	-	-	-	-	-	-	-	-
		SRR6231947	-	-	-	-	-	-	-	-	-	-	99.561	100	100	99.84	100	99.76	99.64	99.816	99.563	99.237	98.71	99.267	99.229	99.59	98.818	99.821	99.856	99.082	98.844	99.107	99.625	99.497	99.17	99.842	99.619	99.428	99.209	99.906	99.811	-	-	-	-	-	-	-	-
		SRR8884669	-	-	-	-	-	-	-	-	-	-	99.561	100	100	99.84	100	99.76	99.64	99.816	99.563	99.237	98.71	99.267	99.229	99.59	98.818	99.821	99.856	99.082	98.844	99.107	99.625	99.497	99.17	99.842	99.619	99.428	99.209	99.906	99.811	-	-	-	-	-	-	-	-
		SRR5970363	-	-	-	-	-	-	-	-	-	-	99.561	100	100	99.84	100	99.76	99.64	99.816	99.563	99.237	98.71	99.267	99.229	99.59	98.818	99.821	99.856	99.082	98.844	99.107	99.625	99.497	99.17	99.842	99.619	99.428	99.209	99.906	99.811	-	-	-	-	-	-	-	-
		SRR7465631	-	-	-	-	-	-	-	-	-	-	99.561	100	100	99.84	100	99.76	99.64	99.816	99.563	99.237	98.71	99.267	99.229	99.59	98.818	99.821	99.856	99.082	98.844	99.107	99.625	99.497	99.17	99.842	99.619	99.428	99.209	99.906	99.811	-	-	-	-	-	-	-	-
		SRR6765274	-	-	-	-	-	-	-	-	-	-	99.561	100	100	99.84	100	99.76	99.64	99.816	99.563	99.237	98.71	99.267	99.229	99.59	98.818	99.821	99.856	99.082	98.844	99.107	99.625	99.497	99.17	99.842	99.619	99.428	99.209	99.906	99.811	-	-	-	-	-	-	-	-
		SRR9000465	-	-	-	-	-	-	-	-	-	-	99.561	100	100	-	100	99.76	99.64	99.816	99.563	99.237	98.71	99.267	99.229	99.59	98.818	99.821	99.856	99.082	98.844	99.107	99.625	99.497	99.17	99.842	99.619	99.428	99.209	99.906	99.811	-	-	-	-	-	-	-	-
		SRR14371400	-	-	-	-	-	-	-	-	-	-	99.561	100	100	99.84	100	99.76	99.64	99.816	99.563	99.237	98.71	99.267	99.229	99.59	98.818	99.821	99.856	99.082	98.844	99.107	99.625	99.497	99.17	99.842	99.619	99.428	99.209	99.906	99.811	-	-	-	-	-	-	-	-
		SRR5203871	-	-	-	-	-	-	-	-	-	-	99.561	100	100	99.84	100	99.76	99.64	99.816	99.563	99.237	98.71	99.267	99.229	99.59	98.818	99.821	99.856	99.082	98.844	99.107	99.625	99.497	99.17	99.842	99.619	99.428	99.209	99.906	99.811	-	-	-	-	-	-	-	-
		SRR16113179	-	-	-	-	-	-	-	-	-	-	99.561	100	100	99.84	100	99.76	99.64	99.816	99.563	99.237	98.71	99.267	99.229	99.59	98.818	99.821	99.856	99.082	98.844	99.107	99.625	99.497	99.17	99.842	99.619	99.428	99.209	99.906	99.811	-	-	-	-	-	-	-	-
		SRR12026447	-	-	-	-	-	-	-	-	-	-	99.561	100	100	99.84	100	99.76	99.64	99.816	99.563	99.237	98.71	99.267	99.229	99.59	98.818	99.821	99.856	99.082	98.844	99.107	99.625	99.497	99.17	99.842	99.619	99.428	99.209	99.906	99.811	-	-	-	-	-	-	-	-
		SRR17209132	-	-	-	-	-	-	-	-	-	-	99.561	100	100	99.84	100	99.76	99.64	99.816	99.563	99.237	98.71	99.267	99.229	99.59	98.818	99.821	99.856	99.082	98.844	99.107	99.625	99.497	99.17	99.842	99.619	99.428	99.209	99.906	99.811	-	-	-	-	-	-	-	-
		SRR15565612	-	-	-	-	-	-	-	-	-	-	99.561	100	100	99.84	100	99.76	99.64	99.816	99.563	99.237	98.71	99.267	99.229	99.59	98.818	99.821	99.856	99.082	98.844	99.107	99.625	99.497	99.17	99.842	99.619	99.428	99.209	99.906	99.811	-	-	-	-	-	-	-	-
		SRR8263779	-	-	-	-	-	-	-	-	-	-	99.561	100	100	99.84	100	99.76	99.64	99.816	99.563	99.237	98.71	99.267	99.229	99.59	98.818	99.821	99.856	99.082	98.844	99.206	99.625	99.497	99.17	99.842	99.619	99.428	99.209	99.906	99.811	-	-	-	-	-	-	-	-
		SRR8540202	-	-	-	-	-	-	-	-	-	-	99.561	100	100	99.84	100	99.76	99.64	99.816	99.563	99.237	98.71	99.267	99.229	99.59	98.818	99.821	99.856	99.082	98.844	99.206	99.625	99.497	99.17	99.842	99.619	99.428	99.209	99.906	99.811	-	-	-	-	-	-	-	-
		SRR13943461	-	-	-	-	-	-	-	-	-	-	99.561	100	100	99.84	100	99.76	99.64	99.816	99.563	99.237	98.71	99.267	99.229	99.59	98.818	99.821	99.856	99.082	98.844	99.206	99.625	99.497	99.17	99.842	99.619	99.428	99.209	99.906	99.811	-	-	-	-	-	-	-	-
		SRR5584175	-	-	-	-	-	-	-	-	-	-	99.561	100	100	99.84	100	99.76	99.64	99.816	99.563	99.237	98.71	99.267	99.229	99.59	98.818	99.821	99.856	99.082	98.844	99.206	99.625	99.497	99.17	99.842	-	99.428	99.209	99.906	99.811	-	-	-	-	-	-	-	-
		SRR6238395	-	-	-	-	-	-	-	-	-	-	99.561	100	100	99.84	100	99.76	99.64	99.816	99.563	99.237	98.71	99.267	99.229	99.59	98.818	99.821	99.856	99.082	98.844	99.206	99.625	99.497	99.17	99.842	99.619	99.428	99.209	99.906	99.811	-	-	-	-	-	-	-	-
		SRR6197795	-	-	-	-	-	-	-	-	-	-	99.561	100	100	99.84	100	99.76	99.64	99.816	99.563	99.237	98.71	99.267	99.229	99.59	98.818	99.821	99.856	99.082	98.844	99.206	99.625	99.497	99.17	99.842	99.619	99.428	99.209	99.906	99.811	-	-	-	-	-	-	-	-
		SRR15496666	-	-	-	-	-	-	-	-	-	-	99.561	100	100	99.84	100	99.76	99.64	99.816	99.563	99.237	98.71	99.267	99.229	99.59	98.818	99.821	99.856	99.082	98.844	99.206	99.625	99.497	99.17	99.842	99.619	99.428	99.209	99.906	99.811	-	-	-	-	-	-	-	-
		SRR15992794	-	-	-	-	-	-	-	-	-	-	99.561	100	100	99.84	100	99.76	99.64	99.816	99.563	99.237	98.71	99.267	99.229	99.59	98.818	99.821	99.856	99.082	98.844	99.206	99.625	99.497	99.17	99.842	99.619	99.428	99.209	99.906	99.811	-	-	-	-	-	-	-	-
		SRR5444233	-	-	-	-	-	-	-	-	-	-	99.561	100	100	99.84	100	99.76	99.64	99.816	99.563	99.237	98.71	99.267	99.229	99.59	98.818	99.821	99.856	99.082	98.844	99.206	99.625	99.497	99.17	99.842	99.619	99.428	99.209	99.906	99.811	-	-	-	-	-	-	-	-
		SRR15992688	-	-	-	-	-	-	-	-	-	-	99.561	100	100	99.84	100	99.76	99.64	99.816	99.563	99.237	98.71	99.267	99.229	99.59	98.818	99.821	99.856	99.082	98.844	99.206	99.625	99.497	99.17	99.842	99.619	99.428	99.209	99.906	99.811	-	-	-	-	-	-	-	-
		SRR6373424	-	-	-	-	-	-	-	-	-	-	99.561	100	100	99.84	100	99.76	99.64	99.816	99.563	99.237	98.71	99.267	99.229	99.59	98.818	99.821	99.818	99.082	98.844	99.206	99.625	99.497	99.17	99.842	99.619	99.428	99.209	99.906	99.811	-	-	-	-	-	-	-	-
		SRR5365212	-	-	-	-	-	-	-	-	-	-	99.561	100	100	99.84	100	99.76	99.64	99.816	99.563	99.237	98.71	99.267	99.229	99.59	98.818	99.821	99.855	99.082	98.844	99.206	99.625	99.497	99.17	99.842	99.619	99.428	99.209	99.906	99.811	-	-	-	-	-	-	-	-
		SRR11005221	-	-	-	-	-	-	-	-	-	-	99.561	100	100	99.84	100	99.76	99.64	99.816	99.563	99.237	98.71	99.267	99.229	99.59	98.818	-	99.855	99.082	98.844	99.206	-	99.497	99.17	99.842	99.619	99.428	99.209	-	99.811	-	-	-	-	-	-	-	-
		SRR12678587	-	-	-	-	-	-	-	-	-	-	99.561	100	100	99.84	100	99.76	99.64	99.816	99.563	99.237	98.71	99.267	99.229	99.59	98.818	99.821	99.856	99.082	98.844	99.206	99.625	99.497	99.17	99.842	99.619	99.428	99.209	99.906	99.811	-	-	-	-	-	-	-	-
		SRR11142468	-	-	-	-	-	-	-	-	-	-	99.561	100	100	99.84	100	99.76	99.64	99.816	99.563	99.237	98.71	99.267	99.229	99.59	98.818	99.821	99.856	99.082	98.844	99.206	99.625	99.497	99.17	99.842	99.619	99.428	99.209	99.906	99.811	-	-	-	-	-	-	-	-
		SRR5224177	-	-	-	-	-	-	-	-	-	-	99.561	100	100	99.84	100	99.76	99.64	99.816	99.563	99.237	98.71	99.267	99.229	99.59	98.818	99.821	99.856	99.082	98.844	99.206	99.625	99.497	99.17	99.842	-	99.428	99.209	99.906	99.811	-	-	-	-	-	-	-	-
		SRR9207135	-	-	-	-	-	-	-	-	-	-	99.561	100	100	99.84	100	99.76	99.64	99.816	99.563	99.237	98.71	99.267	99.229	99.59	98.818	99.821	99.856	99.082	98.844	99.206	99.625	99.497	99.17	99.842	99.619	99.428	99.209	99.906	99.811	-	-	-	-	-	-	-	-
		SRR8275002	-	-	-	-	-	-	-	-	-	-	99.561	100	100	99.84	100	99.76	99.64	99.816	99.563	99.237	98.71	99.267	99.229	99.59	98.818	99.821	99.856	99.082	98.844	99.206	99.625	99.497	99.17	99.842	99.619	99.428	99.209	99.906	99.811	-	-	-	-	-	-	-	-
		SRR12199055	-	-	-	-	-	-	-	-	-	-	99.561	100	100	99.84	100	99.76	99.64	99.816	99.563	99.237	98.71	99.267	99.229	99.59	98.818	99.821	99.856	99.082	98.844	99.206	99.625	99.497	99.17	99.842	99.619	99.428	99.209	99.906	99.811	-	-	-	-	-	-	-	-
		SRR12449708	-	-	-	-	-	-	-	-	-	-	99.561	100	100	99.84	100	99.76	99.64	99.816	99.563	99.237	98.71	99.267	99.229	99.59	98.818	99.821	99.856	99.082	98.844	99.206	99.625	99.497	99.17	99.842	99.619	99.428	99.209	99.906	99.811	-	-	-	-	-	-	-	-
		SRR7508326	-	-	-	-	-	-	-	-	-	-	99.561	100	100	99.84	100	99.76	99.64	99.816	99.563	99.237	98.71	99.267	99.229	99.59	98.7	99.821	99.856	99.082	98.844	99.206	99.625	99.497	99.17	99.842	99.619	99.428	99.209	99.906	99.811	-	-	-	-	-	-	-	-
		SRR7292794	-	-	-	-	-	-	-	-	-	-	99.561	100	100	99.84	100	99.76	99.64	99.816	99.563	99.237	98.71	99.267	99.229	99.59	98.818	99.821	99.856	99.082	98.844	99.206	99.625	99.497	99.17	99.842	99.619	99.428	99.209	99.906	99.811	-	-	-	-	-	-	-	-
		SRR5441842	-	-	-	-	-	-	-	-	-	-	99.561	100	100	99.84	100	99.76	99.64	99.632	99.563	99.237	98.71	99.267	99.229	99.59	98.818	99.821	99.856	99.082	98.844	99.206	99.625	99.497	99.17	99.842	99.619	99.428	99.209	99.906	99.811	-	-	-	-	-	-	-	-
		SRR7771830	-	-	-	-	-	-	-	-	-	-	99.561	100	100	99.84	100	99.76	99.64	99.816	99.563	99.237	98.71	99.267	99.229	99.59	98.818	99.821	99.856	99.082	98.844	99.206	99.625	99.497	99.17	99.842	99.619	99.428	99.209	99.906	99.811	-	-	-	-	-	-	-	-
		SRR7661244	-	-	-	-	-	-	-	-	-	-	99.561	100	100	99.84	100	99.76	99.64	99.816	99.563	99.237	98.71	99.267	99.229	99.59	98.818	99.821	99.856	99.082	98.844	99.206	99.625	99.497	99.17	99.842	99.619	99.428	99.209	99.906	99.811	-	-	-	-	-	-	-	-
		SRR6356246	-	-	-	-	-	-	-	-	-	-	99.561	100	100	99.84	100	99.76	99.64	99.816	99.563	99.237	98.71	99.267	99.229	99.59	98.818	99.821	99.856	99.082	98.844	99.206	99.625	99.497	99.17	99.842	99.619	99.428	99.209	99.906	99.811	-	-	-	-	-	-	-	-
		SRR6117742	-	-	-	-	-	-	-	-	-	-	99.561	100	100	99.84	100	99.76	99.64	99.816	99.563	99.237	98.71	99.267	99.229	99.59	98.818	99.821	99.856	99.082	98.844	99.206	99.625	99.497	99.17	99.842	99.619	99.428	99.209	99.906	99.811	-	-	-	-	-	-	-	-
		SRR5851425	-	-	-	-	-	-	-	-	-	-	99.561	100	100	99.84	100	99.76	99.64	99.816	99.563	99.237	98.71	99.267	99.229	99.59	98.818	99.821	99.856	99.082	98.844	99.206	99.625	99.497	99.17	99.842	99.619	99.428	99.209	99.906	99.811	-	-	-	-	-	-	-	-
		SRR9670945	-	-	-	-	-	-	-	-	-	-	99.561	100	100	99.84	100	99.76	99.64	99.816	99.563	99.237	98.71	99.267	99.229	99.59	98.818	99.821	99.856	99.082	98.844	99.206	99.625	99.497	99.17	99.842	99.619	99.428	99.209	99.906	99.811	-	-	-	-	-	-	-	-
		SRR12362759	-	-	-	-	-	-	-	-	-	-	99.561	100	100	99.84	100	99.76	99.64	99.816	99.563	99.237	98.71	99.267	99.229	99.59	98.818	99.821	99.856	99.082	98.844	99.206	99.625	99.497	99.17	99.842	99.619	99.428	99.209	99.906	99.811	-	-	-	-	-	-	-	-
		SRR13643068	-	-	-	-	-	-	-	-	-	-	99.561	100	100	99.84	100	99.76	99.64	99.816	99.563	99.237	98.71	99.267	99.229	99.59	98.818	99.821	99.856	99.082	98.844	99.206	99.625	99.497	99.17	99.842	99.619	99.428	99.209	99.906	99.811	-	-	-	-	-	-	-	-
		SRR9895548	-	-	-	-	-	-	-	-	-	-	99.561	100	100	99.84	100	99.76	99.64	99.816	99.563	99.237	98.71	99.267	99.229	99.59	98.818	99.821	99.856	99.082	98.844	99.206	99.625	99.497	99.17	99.842	99.619	99.428	99.209	99.906	99.811	-	-	-	-	-	-	-	-
		SRR11544432	-	-	-	-	-	-	-	-	-	-	99.561	100	100	99.84	100	99.76	99.64	99.816	99.563	99.237	98.71	99.267	99.229	99.59	98.818	99.821	99.856	99.082	98.844	99.206	99.625	99.497	99.144	99.842	99.619	99.428	99.209	99.906	99.811	-	-	-	-	-	-	-	-
		SRR10850349	-	-	-	-	-	-	-	-	-	-	99.561	100	100	99.84	100	99.76	99.64	99.816	99.563	99.237	98.71	99.267	99.229	99.59	98.818	99.821	99.856	99.082	98.844	99.206	99.625	99.497	99.17	99.842	99.619	99.428	99.209	99.906	99.811	-	-	-	-	-	-	-	-
		SRR5201511	-	-	-	-	-	-	-	-	-	-	99.561	100	100	99.84	100	99.76	99.64	99.816	99.563	99.237	98.71	99.267	99.229	99.59	98.818	99.821	99.856	99.082	98.844	99.206	99.625	99.497	99.17	99.842	99.619	99.428	99.209	99.906	99.811	-	-	-	-	-	-	-	-
		SRR5576037	-	-	-	-	-	-	-	-	-	-	99.561	100	100	99.84	100	99.76	99.64	99.816	99.563	99.237	98.71	99.267	99.229	99.59	98.818	99.821	99.856	99.082	98.844	99.206	99.625	99.497	99.17	99.842	99.619	99.428	99.209	99.906	99.811	-	-	-	-	-	-	-	-
		SRR8699358	-	-	-	-	-	-	-	-	-	-	99.561	100	100	99.681	100	99.76	99.64	99.816	99.563	99.237	98.71	99.267	99.229	99.59	98.818	99.821	99.856	99.082	98.844	99.206	99.625	99.661	99.17	99.842	99.619	99.428	99.209	99.906	99.811	-	-	-	-	-	-	-	-
		SRR8926573	-	-	-	-	-	-	-	-	-	-	99.561	100	100	99.681	100	99.76	99.64	99.816	99.563	99.237	98.71	99.267	99.229	99.59	98.818	99.821	99.856	99.082	98.844	99.206	99.625	99.494	99.17	99.842	99.619	99.428	99.209	99.906	99.811	-	-	-	-	-	-	-	-
		SRR5260134	-	-	-	-	-	-	-	-	-	-	99.561	100	100	99.681	100	99.76	99.64	99.816	99.563	99.237	98.71	99.267	99.229	99.59	98.818	99.821	99.856	99.082	98.844	99.206	99.625	99.497	99.17	99.842	99.619	99.428	99.209	99.906	99.811	-	-	-	-	-	-	-	-
		SRR10377302	-	-	-	-	-	-	-	-	-	-	99.561	100	100	99.681	100	99.76	99.64	99.816	99.563	99.237	98.71	99.267	99.229	99.59	98.818	99.821	99.856	99.082	98.844	99.206	99.625	99.497	99.17	99.842	99.619	99.428	99.209	99.906	99.811	-	-	-	-	-	-	-	-
		SRR10343284	-	-	-	-	-	-	-	-	-	-	99.561	100	100	99.681	100	99.76	99.64	99.816	99.563	99.237	98.71	99.267	99.229	99.59	98.818	99.821	99.856	99.082	98.844	99.206	99.625	99.497	99.17	99.842	99.619	99.428	99.209	99.906	99.811	-	-	-	-	-	-	-	-
		SRR16100319	-	-	-	-	-	-	-	-	-	-	99.561	100	100	99.681	100	99.76	99.64	99.816	99.563	99.237	98.71	99.267	99.229	99.59	98.818	99.821	99.856	99.082	98.844	99.206	99.625	99.497	99.17	99.842	99.619	99.428	99.209	99.906	99.811	-	-	-	-	-	-	-	-
		SRR6125315	-	-	-	-	-	-	-	-	-	-	99.561	100	100	99.681	100	99.76	99.64	99.816	99.563	99.237	98.71	99.267	99.229	99.59	98.818	99.821	99.856	99.082	98.844	99.206	99.625	99.497	99.17	99.842	99.619	99.428	99.209	99.906	99.811	-	-	-	-	-	-	-	-
		SRR13779946	-	-	-	-	-	-	-	-	-	-	99.561	100	100	99.84	100	99.76	99.64	99.816	99.563	99.237	98.71	99.267	99.229	99.59	98.818	99.821	99.856	99.082	98.844	99.206	99.625	99.497	99.17	99.842	99.619	99.428	99.17	99.906	99.811	-	-	-	-	-	-	-	-
		SRR5683375	-	-	-	-	-	-	-	-	-	-	99.561	100	100	99.84	100	99.76	99.64	99.816	99.563	99.237	98.71	99.267	99.229	99.59	98.818	99.821	99.856	99.082	98.844	99.206	99.625	99.497	99.17	99.842	99.619	99.428	99.17	99.906	99.811	-	-	-	-	-	-	-	-
		SRR5452858	-	-	-	-	-	-	-	-	-	-	99.561	100	100	99.84	100	99.76	99.64	99.816	99.563	99.237	98.71	99.267	99.229	99.59	98.818	99.821	99.856	99.082	98.844	99.206	99.625	99.497	99.17	99.842	99.619	99.428	99.17	99.906	99.811	-	-	-	-	-	-	-	-
		SRR7473104	-	-	-	-	-	-	-	-	-	-	99.561	100	100	99.84	100	99.76	99.64	99.816	99.563	99.237	98.71	99.267	99.229	99.59	98.818	99.821	99.856	99.082	98.844	99.206	99.625	99.497	99.17	99.842	99.619	99.428	99.17	99.906	99.811	-	-	-	-	-	-	-	-
		SRR5235550	-	-	-	-	-	-	-	-	-	-	99.561	100	100	99.84	100	99.76	99.64	99.816	99.563	99.237	98.71	99.267	99.229	99.59	98.818	99.821	99.856	99.082	98.844	99.206	99.625	99.497	99.17	99.842	99.619	99.428	99.17	99.906	99.811	-	-	-	-	-	-	-	-
		SRR11991390	-	-	-	-	-	-	-	-	-	-	99.561	100	100	99.84	100	99.76	99.64	99.816	99.563	99.237	98.71	99.267	99.229	99.59	98.818	99.821	99.856	99.082	98.844	99.206	99.625	99.497	99.17	99.842	99.619	99.428	99.209	99.906	99.811	-	-	-	-	-	-	-	-
		SRR9650381	-	-	-	-	-	-	-	-	-	-	99.561	100	100	99.84	100	99.76	99.64	99.816	99.563	99.237	98.71	99.267	99.229	99.59	98.818	99.821	99.856	99.082	98.844	99.206	99.625	99.497	99.17	99.842	99.619	99.428	99.209	99.906	99.811	-	-	-	-	-	-	-	-
		SRR5349183	-	-	-	-	-	-	-	-	-	-	99.561	100	100	99.84	100	99.76	99.64	99.816	99.563	99.237	98.71	99.267	99.229	99.59	98.818	99.821	99.856	99.082	98.844	99.206	99.625	99.497	99.17	99.842	99.619	99.428	99.209	99.906	99.811	-	-	-	-	-	-	-	-
		SRR8741746	-	-	-	-	-	-	-	-	-	-	99.561	100	100	99.681	100	99.76	99.64	99.816	99.563	99.237	98.71	99.267	99.229	99.59	98.818	99.821	99.856	99.082	98.844	99.206	99.625	99.497	99.17	99.842	99.619	99.428	99.209	99.906	99.811	-	-	-	-	-	-	-	-
		SRR14267617	-	-	-	-	-	-	-	-	-	-	99.561	100	100	99.84	100	99.76	99.64	99.816	99.563	99.237	98.71	99.267	99.229	99.59	98.818	99.821	99.856	99.082	98.844	99.206	99.625	99.497	99.17	99.842	99.619	99.428	99.209	99.906	99.811	-	-	-	-	-	-	-	-
		SRR6269937	-	-	-	-	-	-	-	-	-	-	99.561	100	100	99.84	100	99.76	99.64	99.816	99.563	99.237	98.71	99.267	99.229	99.59	98.818	99.821	99.856	99.082	98.844	99.206	99.625	99.33	99.17	99.842	99.619	99.428	99.209	99.906	99.811	-	-	-	-	-	-	-	-
		SRR6051629	-	-	-	-	-	-	-	-	-	-	99.561	100	100	99.84	100	99.76	99.64	99.816	99.563	99.237	98.71	99.267	99.229	99.59	98.818	99.821	99.856	99.082	98.844	99.206	99.625	99.33	99.17	99.842	99.619	99.428	99.209	99.906	99.811	-	-	-	-	-	-	-	-
		SRR5454663	-	-	-	-	-	-	-	-	-	-	99.561	100	100	99.84	100	99.52	99.64	99.816	99.563	99.237	98.71	99.267	99.229	99.59	98.818	99.821	99.856	99.082	98.844	99.206	99.625	99.33	99.17	99.842	99.619	99.428	99.209	99.906	99.811	-	-	-	-	-	-	-	-
		SRR5204761	-	-	-	-	-	-	-	-	-	-	99.561	100	100	99.84	100	99.76	99.64	99.816	99.563	99.237	98.71	99.267	99.229	99.59	98.818	99.821	99.856	99.082	98.844	99.206	99.625	99.33	99.17	99.842	99.619	99.428	99.209	99.906	99.811	-	-	-	-	-	-	-	-
		SRR5643206	-	-	-	-	-	-	-	-	-	-	99.561	100	100	99.84	100	99.76	99.64	99.816	99.563	99.237	98.71	99.267	99.229	99.59	98.818	99.821	99.856	99.082	98.844	99.206	99.625	99.33	99.17	99.842	99.619	99.428	99.209	99.906	99.811	-	-	-	-	-	-	-	-
		SRR14581125	-	-	-	-	-	-	-	-	-	-	99.561	100	100	99.84	100	99.76	99.64	99.816	99.563	99.237	98.71	99.267	99.229	99.59	98.818	99.821	99.856	99.082	98.844	99.206	99.625	99.33	99.17	99.842	99.619	99.285	99.209	99.906	99.811	-	-	-	-	-	-	-	-
		SRR10692953	-	-	-	-	-	-	-	-	-	-	99.561	100	100	99.84	100	99.76	99.64	99.816	99.563	99.199	98.71	99.267	99.229	99.59	98.818	99.821	99.856	99.082	98.844	99.206	99.625	99.33	99.17	99.842	99.619	99.428	99.209	99.906	99.811	-	-	-	-	-	-	-	-
		SRR5646582	-	-	-	-	-	-	-	-	-	-	99.561	100	100	99.84	100	99.76	99.64	99.816	99.563	99.237	98.71	99.267	99.229	99.59	98.818	99.821	99.856	99.082	98.844	99.107	99.625	99.33	99.17	99.684	99.619	99.428	99.209	99.906	99.811	-	-	-	-	-	-	-	-
		SRR5930170	-	-	-	-	-	-	-	-	-	-	99.561	100	100	99.84	100	99.76	99.64	99.816	99.563	99.237	98.71	99.267	99.229	99.59	98.818	99.821	99.856	99.082	98.844	99.206	99.625	99.33	99.17	99.842	99.619	99.428	99.209	99.906	99.811	-	-	-	-	-	-	-	-
		SRR15142401	-	-	-	-	-	-	-	-	-	-	99.561	100	100	99.84	100	99.76	99.64	99.816	99.563	99.237	98.71	99.267	99.229	99.59	98.818	99.821	99.856	99.082	98.844	99.206	99.625	99.33	99.17	99.842	99.619	99.428	99.209	99.906	99.811	-	-	-	-	-	-	-	-
		SRR5441551	-	-	-	-	-	-	-	-	-	-	99.561	100	99.694	99.84	100	99.76	99.64	99.816	99.563	99.237	98.71	99.267	99.229	99.59	98.818	99.821	99.856	99.082	98.844	99.206	99.625	99.33	99.17	99.842	99.619	99.428	99.209	99.906	99.811	-	-	-	-	-	-	-	-
		SRR15444035	-	-	-	-	-	-	-	-	-	-	99.561	100	100	99.84	100	99.76	99.64	99.816	99.563	99.237	98.71	99.267	99.229	99.59	98.818	99.821	99.856	99.082	98.844	99.206	99.625	99.33	99.17	99.842	99.619	99.428	99.209	99.906	99.811	-	-	-	-	-	-	-	-
		SRR5683894	-	-	-	-	-	-	-	-	-	-	99.561	100	100	99.84	100	99.76	99.64	99.816	99.563	99.237	98.71	99.267	99.229	99.59	98.818	99.821	99.856	99.082	98.844	99.206	99.625	99.33	99.17	99.842	99.619	99.428	99.209	99.906	99.811	-	-	-	-	-	-	-	-
		SRR10341201	-	-	-	-	-	-	-	-	-	-	99.561	100	100	99.84	100	99.76	99.64	99.816	99.563	99.237	98.71	99.267	99.229	99.59	98.818	99.821	99.856	99.082	98.844	99.206	99.625	99.33	99.17	99.842	99.619	99.428	99.209	99.906	99.811	-	-	-	-	-	-	-	-
		SRR13254085	-	-	-	-	-	-	-	-	-	-	99.561	100	100	99.84	100	99.76	99.64	99.816	99.563	99.237	98.71	99.267	99.229	99.59	98.818	99.821	99.856	99.082	98.844	99.206	99.625	99.33	99.17	99.842	99.619	99.428	99.209	99.906	99.811	-	-	-	-	-	-	-	-
		SRR5851429	-	-	-	-	-	-	-	-	-	-	99.561	100	100	99.84	100	99.76	99.64	99.816	99.563	99.237	98.71	99.267	99.229	99.59	98.818	99.821	99.856	99.082	98.844	99.206	99.625	99.33	99.17	99.842	99.619	99.428	99.209	99.906	99.811	-	-	-	-	-	-	-	-
		SRR9091270	-	-	-	-	-	-	-	-	-	-	99.561	100	100	99.84	100	99.76	99.64	99.816	99.563	99.237	98.71	99.267	99.229	99.59	98.818	99.821	99.856	99.082	98.844	99.206	99.625	99.33	99.17	99.842	99.619	99.428	99.209	99.906	99.811	-	-	-	-	-	-	-	-
		SRR5235594	-	-	-	-	-	-	-	-	-	-	99.561	100	100	99.84	100	99.76	99.64	99.816	99.563	99.237	98.71	99.267	99.229	99.59	98.818	99.821	99.856	99.082	98.844	99.206	99.625	99.33	99.17	99.842	99.619	99.428	99.209	99.906	99.811	-	-	-	-	-	-	-	-
		SRR6933135	-	-	-	-	-	-	-	-	-	-	99.561	100	100	99.84	100	99.76	99.64	99.816	99.563	99.237	98.71	99.267	99.229	99.59	98.818	99.821	99.856	99.082	98.844	99.206	99.625	99.33	99.17	99.842	99.619	99.428	99.209	99.906	99.811	-	-	-	-	-	-	-	-
		SRR7789427	-	-	-	-	-	-	-	-	-	-	99.561	100	100	99.84	100	99.76	99.64	99.816	99.563	99.237	98.71	99.084	99.229	99.59	98.818	99.821	99.856	99.082	98.844	99.206	99.625	99.33	99.17	99.842	99.619	99.428	99.209	99.906	99.811	-	-	-	-	-	-	-	-
		SRR8841072	-	-	-	-	-	-	-	-	-	-	99.561	100	100	99.84	100	99.76	99.64	99.816	99.563	99.237	98.71	99.267	99.229	99.59	98.818	99.821	99.856	99.082	98.844	99.206	99.625	99.33	99.17	99.842	99.619	99.428	99.209	99.906	99.811	-	-	-	-	-	-	-	-
		SRR7790290	-	-	-	-	-	-	-	-	-	-	99.561	100	100	99.84	100	99.76	99.64	99.816	99.563	99.237	98.71	99.267	99.229	99.59	98.818	99.821	99.856	99.082	98.844	99.206	99.625	99.33	99.17	99.842	99.619	99.428	99.209	99.906	99.811	-	-	-	-	-	-	-	-
		SRR7691948	-	-	-	-	-	-	-	-	-	-	99.561	100	100	99.84	100	99.76	99.64	99.816	99.563	99.237	98.71	99.267	99.229	99.59	98.818	99.821	99.856	99.082	98.844	99.206	99.625	99.33	99.17	99.842	99.619	99.428	99.209	99.906	99.811	-	-	-	-	-	-	-	-
		SRR16640916	-	-	-	-	-	-	-	-	-	-	99.561	100	100	99.84	100	99.76	99.64	99.816	99.563	99.237	98.71	99.267	99.229	99.59	98.818	99.821	99.856	99.082	98.844	99.206	99.625	-	99.17	99.842	99.619	99.428	99.209	99.906	99.811	-	-	-	-	-	-	-	-
		SRR13245224	-	-	-	-	-	-	-	-	-	-	99.561	100	100	99.84	100	99.76	99.64	99.816	99.563	99.237	98.71	99.267	99.229	99.59	98.818	99.821	99.856	99.082	98.844	99.206	99.625	-	99.17	99.842	99.619	99.428	99.209	99.906	99.811	-	-	-	-	-	-	-	-
		SRR12026411	-	-	-	-	-	-	-	-	-	-	99.561	100	100	99.84	100	99.76	99.64	99.816	99.563	99.237	98.71	99.267	99.229	99.59	98.818	99.821	99.856	99.082	98.844	99.206	99.625	99.33	99.17	99.842	99.619	99.428	99.209	99.906	99.811	-	-	-	-	-	-	-	-
		SRR8955288	-	-	-	-	-	-	-	-	-	-	99.561	100	100	99.84	100	99.76	99.64	99.816	99.563	99.237	98.71	99.267	99.229	99.59	98.818	99.821	99.856	99.082	98.844	99.206	99.625	99.33	99.17	99.842	99.619	99.428	99.209	99.906	99.811	-	-	-	-	-	-	-	-
		SRR9331515	-	-	-	-	-	-	-	-	-	-	99.561	100	100	99.84	100	99.76	99.64	99.816	99.563	99.237	98.71	99.267	99.229	99.59	98.818	99.821	99.856	99.082	98.844	99.206	99.625	99.33	99.17	99.842	99.619	99.428	99.209	99.906	99.811	-	-	-	-	-	-	-	-
		SRR9668584	-	-	-	-	-	-	-	-	-	-	99.561	100	100	99.84	100	99.76	99.64	99.816	99.563	99.237	98.71	99.267	99.229	99.59	98.818	99.821	99.856	99.082	98.844	99.206	99.625	99.33	99.17	99.842	99.619	99.428	99.209	99.906	99.811	-	-	-	-	-	-	-	-
		SRR7657553	-	-	-	-	-	-	-	-	-	-	99.561	100	100	99.681	100	99.76	99.64	99.816	99.563	99.237	98.71	99.267	99.229	99.59	98.818	99.821	99.856	99.082	98.844	99.206	99.625	99.33	99.17	99.842	99.619	99.428	99.209	99.906	99.811	-	-	-	-	-	-	-	-
		SRR13340850	-	-	-	-	-	-	-	-	-	-	99.561	100	100	99.681	100	99.76	99.64	99.816	99.563	99.237	98.71	99.267	99.229	99.59	98.818	99.821	99.856	99.082	98.844	99.206	99.625	99.33	99.17	99.842	99.619	99.428	99.209	99.906	99.811	-	-	-	-	-	-	-	-
		SRR5862978	-	-	-	-	-	-	-	-	-	-	99.561	100	100	99.84	100	99.76	99.64	99.816	99.563	99.237	98.71	99.267	99.229	99.59	98.818	99.821	99.856	99.082	98.844	99.206	99.625	99.33	99.17	99.842	99.619	99.428	99.209	99.906	99.811	-	-	-	-	-	-	-	-
		SRR5202815	-	-	-	-	-	-	-	-	-	-	99.561	100	100	99.84	100	99.76	99.64	99.816	99.563	99.237	98.71	99.267	99.229	99.59	98.818	99.821	99.856	99.082	98.844	99.206	99.625	99.33	99.17	99.842	99.619	99.428	99.209	99.906	99.811	-	-	-	-	-	-	-	-
		SRR14915721	-	-	-	-	-	-	-	-	-	-	99.561	100	100	99.84	100	99.76	99.64	99.816	99.563	99.237	98.71	99.267	99.229	99.59	98.818	99.821	99.856	99.082	98.844	99.206	99.625	99.33	99.17	99.842	99.619	99.428	99.209	99.906	99.811	-	-	-	-	-	-	-	-
		SRR7966653	-	-	-	-	-	-	-	-	-	-	99.561	100	100	99.84	100	99.76	99.64	99.816	99.563	99.237	98.71	99.267	99.229	99.59	98.818	99.821	99.856	99.082	98.844	99.206	99.625	99.33	99.17	99.842	99.619	99.428	99.209	99.906	99.811	-	-	-	-	-	-	-	-
		SRR7516597	-	-	-	-	-	-	-	-	-	-	99.561	100	100	99.84	100	99.76	99.64	99.816	99.563	99.237	98.71	99.267	99.229	99.59	98.818	99.821	99.856	99.082	98.844	99.206	99.625	99.33	99.17	99.842	99.619	99.428	99.209	99.906	99.811	-	-	-	-	-	-	-	-
		SRR7695772	-	-	-	-	-	-	-	-	-	-	99.561	100	100	99.84	100	99.76	99.64	99.816	99.563	99.237	98.71	99.267	99.229	99.59	98.818	99.821	99.856	99.082	98.844	99.206	99.625	99.33	99.17	99.842	99.619	99.428	99.209	99.906	99.811	-	-	-	-	-	-	-	-
		SRR13643129	-	-	-	-	-	-	-	-	-	-	99.561	100	100	99.84	100	99.76	99.64	99.816	99.563	99.237	98.71	99.267	99.229	99.59	98.818	99.821	99.856	99.082	98.844	99.206	99.625	99.33	99.17	99.842	99.619	99.428	99.209	99.906	99.811	-	-	-	-	-	-	-	-
		SRR6818861	-	-	-	-	-	-	-	-	-	-	99.561	100	100	99.84	100	99.76	99.64	99.816	99.563	99.237	98.71	99.267	99.229	99.59	98.818	99.821	99.856	99.082	98.844	99.206	99.625	99.33	99.17	99.842	99.619	99.428	99.209	99.906	99.811	-	-	-	-	-	-	-	-
		SRR5235532	-	-	-	-	-	-	-	-	-	-	99.561	100	100	99.84	100	99.76	99.64	99.816	99.563	99.237	98.71	99.267	99.229	99.59	98.818	99.821	99.856	99.082	98.844	99.206	99.625	99.33	99.17	99.842	99.619	99.428	99.209	99.906	99.811	-	-	-	-	-	-	-	-
		SRR13510461	-	-	-	-	-	-	-	-	-	-	99.561	100	100	99.84	100	99.76	99.64	99.816	99.563	99.237	98.71	99.267	99.229	99.59	98.818	99.821	99.856	99.082	98.844	99.206	99.625	99.33	99.17	99.842	99.619	99.428	99.209	99.906	99.811	-	-	-	-	-	-	-	-
		SRR11186607	-	-	-	-	-	-	-	-	-	-	99.561	100	100	99.84	100	99.76	99.64	99.816	99.563	99.237	98.71	99.267	99.229	99.59	98.818	99.821	99.856	99.082	98.844	99.206	99.625	99.33	99.17	99.842	99.619	99.428	99.209	99.906	99.811	-	-	-	-	-	-	-	-
		SRR5345415	-	-	-	-	-	-	-	-	-	-	99.561	100	100	99.84	100	99.76	99.64	99.816	99.563	99.237	98.71	99.267	99.229	99.59	98.818	99.821	99.856	99.082	98.844	99.206	99.625	99.33	99.17	99.842	99.619	99.428	99.209	99.906	99.811	-	-	-	-	-	-	-	-
		SRR14370500	-	-	-	-	-	-	-	-	-	-	99.561	100	100	99.84	100	99.76	99.64	99.816	99.563	99.237	98.71	99.267	99.229	99.59	98.818	99.821	99.856	99.082	98.844	99.206	99.625	99.33	99.17	99.842	99.619	99.428	99.209	99.906	99.811	-	-	-	-	-	-	-	-
		SRR10119411	-	-	-	-	-	-	-	-	-	-	99.561	100	100	99.681	100	99.76	99.64	99.816	99.563	99.237	98.71	99.267	99.229	99.59	98.818	99.821	99.856	99.082	98.844	99.206	99.625	99.33	99.17	99.842	99.619	99.428	99.209	99.906	99.811	-	-	-	-	-	-	-	-
		SRR8707581	-	-	-	-	-	-	-	-	-	-	99.561	100	100	99.84	100	99.76	99.64	99.816	99.563	99.237	98.71	99.267	99.229	99.59	98.818	99.821	99.856	99.082	98.844	99.206	99.625	99.162	99.17	99.842	99.619	99.428	99.209	99.906	99.811	-	-	-	-	-	-	-	-
		SRR12137989	-	-	-	-	-	-	-	-	-	-	99.561	100	100	99.84	100	99.76	99.64	99.816	99.563	99.237	98.71	99.267	99.229	99.59	98.818	99.821	99.856	99.082	98.844	99.206	99.625	99.33	99.17	99.842	99.619	99.428	99.209	99.906	99.811	-	-	-	-	-	-	-	-
		SRR16176853	-	-	-	-	-	-	-	-	-	-	99.561	100	100	99.84	100	99.76	99.64	99.816	99.563	99.237	98.71	99.267	99.229	99.59	98.818	99.821	99.856	99.082	98.844	99.206	99.625	99.33	99.17	99.842	99.619	99.428	99.209	99.906	99.811	-	-	-	-	-	-	-	-
		SRR10447374	-	-	-	-	-	-	-	-	-	-	99.561	100	100	99.84	100	99.76	99.64	99.816	99.563	99.237	98.71	99.267	99.229	99.59	98.818	99.821	99.856	99.082	98.844	99.206	99.625	99.33	99.17	99.842	99.619	99.428	99.209	99.906	99.811	-	-	-	-	-	-	-	-
		SRR5365193	-	-	-	-	-	-	-	-	-	-	99.561	100	100	99.84	100	99.76	99.64	99.816	99.563	99.237	98.71	99.267	99.229	99.59	98.818	99.821	99.856	99.082	98.844	99.206	99.625	99.33	99.17	99.842	99.619	99.428	99.209	99.906	99.811	-	-	-	-	-	-	-	-
		SRR7516594	-	-	-	-	-	-	-	-	-	-	99.561	100	100	99.84	100	99.76	99.64	99.816	99.563	99.237	98.71	99.267	99.229	99.59	98.818	99.821	99.856	99.082	98.844	99.206	99.625	99.33	99.17	99.842	99.619	99.428	99.209	99.906	99.811	-	-	-	-	-	-	-	-
		SRR6505016	-	-	-	-	-	-	-	-	-	-	99.561	100	100	99.84	100	99.76	99.64	99.816	99.563	99.237	98.71	99.267	99.229	99.59	98.818	99.821	99.856	99.082	98.844	99.206	99.625	99.33	99.17	99.842	99.619	99.428	99.209	99.906	99.811	-	-	-	-	-	-	-	-
		SRR6399340	-	-	-	-	-	-	-	-	-	-	99.561	100	100	99.84	100	99.76	99.64	99.816	99.563	99.237	98.71	99.267	99.229	99.317	98.818	99.821	99.856	99.082	98.844	99.206	99.625	99.33	99.17	99.842	99.619	99.428	99.17	99.906	99.811	-	-	-	-	-	-	-	-
		SRR6159409	-	-	-	-	-	-	-	-	-	-	99.561	100	100	99.84	100	99.76	99.64	99.816	99.563	99.237	98.71	99.267	99.229	99.59	98.818	99.821	99.856	99.082	98.844	99.206	99.625	99.33	99.17	99.842	99.619	99.428	99.209	99.906	99.811	-	-	-	-	-	-	-	-
		SRR8298511	-	-	-	-	-	-	-	-	-	-	99.561	100	100	99.84	100	99.76	99.64	99.816	99.563	99.237	98.71	99.267	99.229	99.59	98.818	99.821	99.856	99.082	98.844	99.206	99.625	99.33	99.17	99.842	99.619	99.428	99.209	99.906	99.811	-	-	-	-	-	-	-	-
		SRR5725515	-	-	-	-	-	-	-	-	-	-	99.561	100	100	99.84	100	99.76	99.64	99.816	99.563	99.237	98.71	99.267	99.229	99.59	98.818	99.821	99.856	99.082	98.844	99.206	99.625	99.33	99.17	99.842	99.619	99.428	99.209	99.906	99.811	-	-	-	-	-	-	-	-
		SRR6218001	-	-	-	-	-	-	-	-	-	-	99.561	100	100	99.84	100	99.76	99.64	99.816	99.563	99.237	98.71	99.267	99.229	99.59	98.818	99.821	99.856	99.082	98.844	99.206	99.625	99.33	99.17	99.842	99.619	99.428	99.209	99.906	99.811	-	-	-	-	-	-	-	-
		SRR17019671	-	-	-	-	-	-	-	-	-	-	99.561	100	100	99.84	100	99.76	99.64	99.816	99.563	99.237	98.71	99.267	99.229	99.59	98.818	99.821	99.856	-	98.844	99.206	99.438	99.33	99.17	99.842	99.619	99.428	99.209	99.906	99.811	-	-	-	-	-	-	-	-
		SRR5260130	-	-	-	-	-	-	-	-	-	-	99.561	100	100	99.84	100	99.76	99.64	99.816	99.563	99.237	98.71	99.267	99.229	99.59	98.818	99.821	99.856	-	98.844	99.206	99.438	99.33	99.17	99.842	99.619	99.428	99.209	99.906	99.811	-	-	-	-	-	-	-	-
		SRR13292056	-	-	-	-	-	-	-	-	-	-	99.561	100	100	99.84	100	99.76	99.64	99.816	99.563	99.237	98.71	99.267	99.229	99.59	98.818	99.821	99.856	-	98.844	99.206	99.438	99.33	99.17	99.842	99.619	99.428	99.209	99.906	99.811	-	-	-	-	-	-	-	-
		SRR5486032	-	-	-	-	-	-	-	-	-	-	99.561	100	100	99.84	100	99.76	99.64	99.816	99.563	99.237	98.71	99.267	99.229	99.59	98.818	99.821	99.856	99.082	98.844	99.206	99.438	99.33	99.17	99.842	99.619	99.428	99.209	99.906	99.811	-	-	-	-	-	-	-	-
		SRR15744478	-	-	-	-	-	-	-	-	-	-	99.561	100	100	99.84	100	99.76	99.64	99.816	99.563	99.237	98.71	99.267	99.229	99.59	98.818	99.821	99.856	99.082	98.844	99.206	99.438	99.33	99.17	99.842	99.619	99.428	99.209	99.906	99.811	-	-	-	-	-	-	-	-
		SRR13245164	-	-	-	-	-	-	-	-	-	-	99.561	100	100	99.84	100	99.76	99.64	99.816	99.563	99.237	98.71	99.267	99.229	99.59	98.818	99.821	99.856	99.082	98.844	99.206	99.438	99.33	99.17	99.842	99.619	99.428	99.209	99.906	99.811	-	-	-	-	-	-	-	-
		SRR7458241	-	-	-	-	-	-	-	-	-	-	99.561	100	100	99.84	100	99.76	99.64	99.816	99.563	99.237	98.71	99.267	99.229	99.59	98.818	99.821	99.856	99.082	98.844	99.206	99.438	99.33	99.17	99.842	99.619	99.428	99.209	99.906	99.811	-	-	-	-	-	-	-	-
		SRR7348475	-	-	-	-	-	-	-	-	-	-	99.561	100	100	99.84	100	99.76	99.64	99.816	99.563	99.199	98.71	99.267	99.229	99.59	98.818	99.821	99.856	99.082	98.844	99.206	99.438	99.33	99.17	99.842	99.619	99.428	99.209	99.906	99.811	-	-	-	-	-	-	-	-
		SRR13222036	-	-	-	-	-	-	-	-	-	-	99.561	100	100	99.84	100	99.76	99.64	99.816	99.563	99.237	98.71	99.267	99.229	99.59	98.818	99.821	99.856	99.082	98.844	99.206	99.438	99.33	99.17	99.842	99.619	99.428	99.209	99.906	99.811	-	-	-	-	-	-	-	-
		SRR12646324	-	-	-	-	-	-	-	-	-	-	99.561	100	100	99.84	100	99.76	99.64	99.816	99.563	99.237	98.71	99.267	99.229	99.59	98.818	99.821	99.856	99.082	98.844	99.206	99.438	99.33	99.17	99.842	99.619	99.428	99.209	99.906	99.811	-	-	-	-	-	-	-	-
		SRR6126830	-	-	-	-	-	-	-	-	-	-	99.561	100	100	99.84	100	99.76	99.64	99.816	99.563	99.237	98.71	99.267	99.229	99.59	98.818	99.821	99.856	99.043	98.844	99.206	99.438	99.33	99.17	99.842	99.619	99.428	99.209	99.906	99.811	-	-	-	-	-	-	-	-
		SRR6433318	-	-	-	-	-	-	-	-	-	-	99.561	100	100	99.84	100	99.76	99.64	99.816	99.563	99.237	98.71	99.267	99.229	99.59	98.818	99.821	99.856	99.082	98.844	99.206	99.438	99.33	99.17	99.842	99.619	99.428	99.209	99.906	99.811	-	-	-	-	-	-	-	-
[truncated: 230 more columns]
